# Supplementary material for: Ethyl 3-amino-1-phenyl-1H-benzo[f]chromene-2-carboxyl­ate
Source: Acta Crystallogr Sect E Struct Rep Online. 2009 Mar 14;65(Pt 4):o775. doi: 10.1107/S1600536809008885 (PMC2969098; doi:10.1107/S1600536809008885)
Supplement: Supplementary file 1 [file e-65-0o775-sup1.cif]

##############################################################################
###                                                                        ###
###        Electronic paper (Acta Crystallographica Section E)             ###
###                                                                        ###
##############################################################################
#                                                                            #
# This CIF contains the data in a paper accepted for publication in Acta     #
# Crystallographica Section E. It conforms to the requirements of Notes      #
# for Authors for Section E, and has been peer reviewed under the auspices   #
# of the IUCr Commission on Journals.                                        #
#                                                                            #
# Full details of the Crystallographic Information File format               #
# are given in the paper "The Crystallographic Information File (CIF):       #
# a New Standard Archive File for Crystallography" by S. R. Hall, F. H.      #
# Allen and I. D. Brown [Acta Cryst. (1991), A47, 655-685].                  #
#                                                                            #
# The current version of the core CIF dictionary is obtainable from          #
# ftp://ftp.iucr.org/pub/cif_core.dic. The current version number is 2.4.    #
#                                                                            #
# Software is freely available for graphical display of the structure(s) in  #
# this CIF.  For information consult the CIF home page http://www.iucr.org/  #
# cif/home.html                                                              #
#                                                                            #
# This file may be used for bona fide research purposes within the           #
# scientific community so long as proper attribution is given to the journal # 
# article from which it was obtained.                                        #
#                                                                            #
##############################################################################
                                             
data_global
_audit_creation_method     'SHELXL97'
_journal_date_recd_electronic     2009-03-05
_journal_date_accepted     2009-03-11
_journal_name_full     'Acta Crystallographica, Section E'
_journal_year     2009
_journal_volume     65
_journal_issue      4
_journal_page_first     o775
_journal_page_last     o775
_journal_paper_category     QO
_journal_coeditor_code     ZL2186
_publ_contact_author_name     'Dr. Qian Zhang'
_publ_contact_author_address
;
School of Chemistry and Material Engineering
Huangshi Institute of Technology
Huangshi 435003
People's Republic of China
;
_publ_contact_author_email     jiaoyuanhong1995@yahoo.com.cn
_publ_contact_author_fax     ?
_publ_contact_author_phone     '86 714 6372659'
_publ_section_title
;
Ethyl 3-amino-1-phenyl-1<i>H</i>-benzo[<i>f</i>]chromene-2-carboxylate
;
loop_
    _publ_author_name
    _publ_author_address
    'Jiao, Yuan-Hong'
;
School of Chemistry and Material Engineering
Huangshi Institute of Technology
Huangshi 435003
People's Republic of China
;
    'Zhang, Qian'
;
School of Chemistry and Material Engineering
Huangshi Institute of Technology
Huangshi 435003
People's Republic of China
;
    'Meng, Fa-Yan'
;
School of Chemistry and Material Engineering
Huangshi Institute of Technology
Huangshi 435003
People's Republic of China
;
    'Teng, Lei'
;
School of Chemistry and Material Engineering
Huangshi Institute of Technology
Huangshi 435003
People's Republic of China
;
    'Yuan, Jia'
;
School of Chemistry and Material Engineering
Huangshi Institute of Technology
Huangshi 435003
People's Republic of China
;
    'Ng, Seik Weng'
;
Department of Chemistry
University of Malaya
50603 Kuala Lumpur
Malaysia
;
_publ_section_synopsis     .
data_I
_audit_creation_method     SHELXL-97
_chemical_name_systematic
;
Ethyl 3-amino-1-phenyl-1<i>H</i>-benzo[<i>f</i>]chromene-2-carboxylate
;
_chemical_name_common     ?
_chemical_formula_moiety     'C22 H19 N O3'
_chemical_formula_sum     'C22 H19 N O3'
_chemical_formula_iupac     'C22 H19 N O3'
_chemical_formula_weight     345.38
_chemical_melting_point     ?
_symmetry_cell_setting     Monoclinic
_symmetry_space_group_name_H-M     'C c'
_symmetry_space_group_name_Hall     'C -2yc'
loop_
    _symmetry_equiv_pos_as_xyz
    'x, y, z'
    'x, -y, z+1/2'
    'x+1/2, y+1/2, z'
    'x+1/2, -y+1/2, z+1/2'
_cell_length_a     13.7835(5)
_cell_length_b     14.6460(4)
_cell_length_c     8.8713(2)
_cell_angle_alpha     90.00
_cell_angle_beta     99.5510(10)
_cell_angle_gamma     90.00
_cell_volume     1766.05(9)
_cell_formula_units_Z     4
_cell_measurement_reflns_used     8058
_cell_measurement_theta_min     3.0
_cell_measurement_theta_max     27.5
_cell_measurement_temperature     153(2)
_exptl_crystal_description     Block
_exptl_crystal_colour     Yellow
_exptl_crystal_size_max     0.36
_exptl_crystal_size_mid     0.25
_exptl_crystal_size_min     0.14
_exptl_crystal_density_diffrn     1.299
_exptl_crystal_density_meas     ?
_exptl_crystal_density_method     'not measured'
_exptl_crystal_F_000     728
_exptl_absorpt_coefficient_mu     0.087
_exptl_absorpt_correction_type     Multi-scan
_exptl_absorpt_process_details     '(ABSCOR; Higashi, 1995)'
_exptl_absorpt_correction_T_min     0.864
_exptl_absorpt_correction_T_max     0.988
_diffrn_ambient_temperature     153(2)
_diffrn_radiation_type     MoK\a
_diffrn_radiation_wavelength     0.71073
_diffrn_radiation_source     'fine-focus sealed tube'
_diffrn_radiation_monochromator     graphite
_diffrn_measurement_device_type     'Rigaku R-AXIS RAPID'
_diffrn_measurement_method     \w
_diffrn_detector_area_resol_mean     10.000
_diffrn_reflns_number     8563
_diffrn_reflns_av_R_equivalents     0.0159
_diffrn_reflns_av_sigmaI/netI     0.0129
_diffrn_reflns_theta_min     3.00
_diffrn_reflns_theta_max     27.48
_diffrn_reflns_theta_full     27.48
_diffrn_measured_fraction_theta_max     0.998
_diffrn_measured_fraction_theta_full     0.998
_diffrn_reflns_limit_h_min     -17
_diffrn_reflns_limit_h_max     17
_diffrn_reflns_limit_k_min     -18
_diffrn_reflns_limit_k_max     18
_diffrn_reflns_limit_l_min     -10
_diffrn_reflns_limit_l_max     11
_diffrn_standards_number     0
_diffrn_standards_interval_count     0
_diffrn_standards_interval_time     0
_diffrn_standards_decay_%     0
_reflns_number_total     2029
_reflns_number_gt     1958
_reflns_threshold_expression     I>2\s(I)
_refine_ls_structure_factor_coef     Fsqd
_refine_ls_matrix_type     full
_refine_ls_R_factor_all     0.0311
_refine_ls_R_factor_gt     0.0296
_refine_ls_wR_factor_gt     0.0753
_refine_ls_wR_factor_ref     0.0780
_refine_ls_goodness_of_fit_ref     1.090
_refine_ls_restrained_S_all     1.089
_refine_ls_number_reflns     2029
_refine_ls_number_parameters     244
_refine_ls_number_restraints     4
_refine_ls_hydrogen_treatment     mixed
_refine_ls_weighting_scheme     calc
_refine_ls_weighting_details
         'calc w=1/[\s^2^(Fo^2^)+(0.0522P)^2^+0.3553P] where P=(Fo^2^+2Fc^2^)/3'
_atom_sites_solution_hydrogens     geom
_atom_sites_solution_primary     direct
_atom_sites_solution_secondary     difmap
_refine_ls_shift/su_max     0.001
_refine_ls_shift/su_mean     0.001
_refine_diff_density_max     0.185
_refine_diff_density_min     -0.270
_refine_ls_extinction_method     none
_refine_ls_extinction_coef     ?
loop_
    _atom_type_symbol
    _atom_type_description
    _atom_type_scat_dispersion_real
    _atom_type_scat_dispersion_imag
    _atom_type_scat_source
    'C' 'C' 0.0033 0.0000
                         'International Tables Vol C Tables 4.2.6.8 and 6.1.1.4'
    'H' 'H' 0.0000 0.0000
                         'International Tables Vol C Tables 4.2.6.8 and 6.1.1.4'
    'N' 'N' 0.0061 0.0000
                         'International Tables Vol C Tables 4.2.6.8 and 6.1.1.4'
    'O' 'O' 0.0106 0.0000
                         'International Tables Vol C Tables 4.2.6.8 and 6.1.1.4'
_computing_data_collection     'RAPID-AUTO (Rigaku, 1998)'
_computing_cell_refinement     'RAPID-AUTO (Rigaku, 1998)'
_computing_data_reduction     'CrystalStructure (Rigaku/MSC, 2002)'
_computing_structure_solution     'SHELXS97 (Sheldrick 2008)'
_computing_structure_refinement     'SHELXL97 (Sheldrick, 2008)'
_computing_molecular_graphics     'X-SEED (Barbour, 2001)'
_computing_publication_material     'publCIF (Westrip, 2009)'
loop_
    _atom_site_type_symbol
    _atom_site_label
    _atom_site_fract_x
    _atom_site_fract_y
    _atom_site_fract_z
    _atom_site_U_iso_or_equiv
    _atom_site_adp_type
    _atom_site_calc_flag
    _atom_site_refinement_flags
    _atom_site_occupancy
    _atom_site_disorder_assembly
    _atom_site_disorder_group
    O O1 0.50000(10) 0.89966(8) 0.50000(13) 0.0251(3) Uani d . 1 . .
    O O2 0.57192(9) 0.73346(8) 0.07916(12) 0.0221(3) Uani d . 1 . .
    O O3 0.57203(10) 0.88667(8) 0.05998(13) 0.0243(3) Uani d . 1 . .
    N N1 0.54563(13) 0.98073(10) 0.31277(17) 0.0289(3) Uani d D 1 . .
    H H11 0.5480(18) 1.0271(12) 0.376(2) 0.038(7) Uiso d D 1 . .
    H H12 0.5641(18) 0.9858(18) 0.2234(17) 0.040(7) Uiso d D 1 . .
    C C1 0.53026(11) 0.72524(11) 0.36834(17) 0.0176(3) Uani d . 1 . .
    H H1 0.4968 0.6810 0.2908 0.021 Uiso calc R 1 . .
    C C2 0.63064(12) 0.68559(10) 0.43558(18) 0.0199(3) Uani d . 1 . .
    C C3 0.66322(13) 0.60409(11) 0.3813(2) 0.0254(4) Uani d . 1 . .
    H H3 0.6228 0.5728 0.3004 0.031 Uiso calc R 1 . .
    C C4 0.75447(14) 0.56763(13) 0.4441(3) 0.0335(4) Uani d . 1 . .
    H H4 0.7759 0.5118 0.4060 0.040 Uiso calc R 1 . .
    C C5 0.81378(14) 0.61264(14) 0.5619(3) 0.0364(5) Uani d . 1 . .
    H H5 0.8756 0.5874 0.6056 0.044 Uiso calc R 1 . .
    C C6 0.78287(14) 0.69460(15) 0.6159(2) 0.0357(5) Uani d . 1 . .
    H H6 0.8239 0.7260 0.6959 0.043 Uiso calc R 1 . .
    C C7 0.69180(13) 0.73093(13) 0.5532(2) 0.0276(4) Uani d . 1 . .
    H H7 0.6711 0.7871 0.5908 0.033 Uiso calc R 1 . .
    C C8 0.46549(12) 0.73777(11) 0.48933(17) 0.0191(3) Uani d . 1 . .
    C C9 0.41664(12) 0.66266(12) 0.54835(17) 0.0204(3) Uani d . 1 . .
    C C10 0.43046(13) 0.57101(12) 0.50594(18) 0.0247(3) Uani d . 1 . .
    H H10 0.4732 0.5580 0.4349 0.030 Uiso calc R 1 . .
    C C11 0.38294(15) 0.50035(13) 0.5660(2) 0.0305(4) Uani d . 1 . .
    H H11A 0.3941 0.4392 0.5378 0.037 Uiso calc R 1 . .
    C C12 0.31800(14) 0.51858(14) 0.6691(2) 0.0322(4) Uani d . 1 . .
    H H12A 0.2840 0.4698 0.7079 0.039 Uiso calc R 1 . .
    C C13 0.30372(14) 0.60584(14) 0.7134(2) 0.0297(4) Uani d . 1 . .
    H H13 0.2601 0.6172 0.7837 0.036 Uiso calc R 1 . .
    C C14 0.35287(12) 0.68005(13) 0.65636(19) 0.0240(4) Uani d . 1 . .
    C C15 0.34044(13) 0.77096(13) 0.7054(2) 0.0278(4) Uani d . 1 . .
    H H15 0.2974 0.7827 0.7764 0.033 Uiso calc R 1 . .
    C C16 0.38932(14) 0.84127(13) 0.65223(19) 0.0262(4) Uani d . 1 . .
    H H16 0.3816 0.9018 0.6867 0.031 Uiso calc R 1 . .
    C C17 0.45205(12) 0.82298(12) 0.54462(18) 0.0217(3) Uani d . 1 . .
    C C18 0.53012(12) 0.89655(11) 0.36102(17) 0.0213(3) Uani d . 1 . .
    C C19 0.53928(12) 0.81562(10) 0.28807(18) 0.0186(3) Uani d . 1 . .
    C C20 0.56246(12) 0.81763(10) 0.13523(18) 0.0185(3) Uani d . 1 . .
    C C21 0.59893(13) 0.72831(11) -0.07209(18) 0.0239(3) Uani d . 1 . .
    H H21A 0.6644 0.7561 -0.0717 0.029 Uiso calc R 1 . .
    H H21B 0.5502 0.7611 -0.1475 0.029 Uiso calc R 1 . .
    C C22 0.60081(17) 0.62865(13) -0.1116(2) 0.0336(4) Uani d . 1 . .
    H H22A 0.5345 0.6031 -0.1183 0.050 Uiso calc R 1 . .
    H H22B 0.6459 0.5964 -0.0321 0.050 Uiso calc R 1 . .
    H H22C 0.6232 0.6214 -0.2101 0.050 Uiso calc R 1 . .
loop_
    _atom_site_aniso_label
    _atom_site_aniso_U_11
    _atom_site_aniso_U_22
    _atom_site_aniso_U_33
    _atom_site_aniso_U_12
    _atom_site_aniso_U_13
    _atom_site_aniso_U_23
    O1 0.0364(7) 0.0209(6) 0.0193(5) -0.0010(5) 0.0086(5) -0.0031(4)
    O2 0.0328(6) 0.0182(5) 0.0168(5) 0.0025(5) 0.0084(4) 0.0014(4)
    O3 0.0334(7) 0.0200(6) 0.0199(5) 0.0007(5) 0.0059(5) 0.0027(4)
    N1 0.0473(9) 0.0188(7) 0.0216(7) -0.0023(6) 0.0088(6) -0.0033(6)
    C1 0.0189(7) 0.0185(7) 0.0156(6) 0.0004(5) 0.0036(5) 0.0004(5)
    C2 0.0194(7) 0.0223(7) 0.0190(7) -0.0004(6) 0.0061(5) 0.0069(6)
    C3 0.0223(8) 0.0188(7) 0.0357(10) -0.0010(6) 0.0060(7) 0.0053(6)
    C4 0.0243(8) 0.0223(8) 0.0553(12) 0.0029(7) 0.0108(8) 0.0109(8)
    C5 0.0202(8) 0.0387(11) 0.0489(12) 0.0022(7) 0.0012(8) 0.0183(9)
    C6 0.0245(9) 0.0507(12) 0.0298(9) -0.0019(8) -0.0014(7) 0.0060(8)
    C7 0.0236(8) 0.0359(9) 0.0230(8) -0.0006(7) 0.0026(6) 0.0006(7)
    C8 0.0187(7) 0.0215(7) 0.0168(7) 0.0006(6) 0.0024(6) 0.0015(6)
    C9 0.0187(7) 0.0267(8) 0.0155(6) -0.0001(6) 0.0017(5) 0.0015(6)
    C10 0.0279(8) 0.0250(8) 0.0221(8) -0.0044(6) 0.0067(6) 0.0003(6)
    C11 0.0365(10) 0.0277(8) 0.0272(9) -0.0071(8) 0.0053(7) 0.0014(7)
    C12 0.0309(9) 0.0365(10) 0.0296(9) -0.0103(7) 0.0059(7) 0.0065(8)
    C13 0.0225(8) 0.0440(10) 0.0239(8) -0.0020(7) 0.0078(6) 0.0057(7)
    C14 0.0190(7) 0.0320(9) 0.0208(8) 0.0011(6) 0.0030(6) 0.0024(6)
    C15 0.0241(8) 0.0376(10) 0.0233(8) 0.0063(7) 0.0085(6) -0.0007(7)
    C16 0.0277(8) 0.0276(9) 0.0240(8) 0.0056(7) 0.0063(7) -0.0033(7)
    C17 0.0228(8) 0.0251(8) 0.0173(7) 0.0017(6) 0.0031(6) 0.0007(6)
    C18 0.0254(8) 0.0226(8) 0.0153(7) 0.0002(6) 0.0020(6) 0.0005(6)
    C19 0.0206(7) 0.0177(7) 0.0169(7) 0.0001(5) 0.0016(6) 0.0018(5)
    C20 0.0199(7) 0.0173(7) 0.0180(7) 0.0018(5) 0.0021(5) 0.0012(5)
    C21 0.0330(9) 0.0233(8) 0.0173(8) 0.0011(7) 0.0092(6) -0.0003(6)
    C22 0.0519(11) 0.0238(8) 0.0280(9) 0.0062(8) 0.0155(8) -0.0017(7)
loop_
    _geom_bond_atom_site_label_1
    _geom_bond_atom_site_label_2
    _geom_bond_site_symmetry_2
    _geom_bond_distance
    _geom_bond_publ_flag
    O1 C18 . 1.3654(19) ?
    O1 C17 . 1.393(2) ?
    O2 C20 . 1.3437(19) ?
    O2 C21 . 1.4527(18) ?
    O3 C20 . 1.231(2) ?
    N1 C18 . 1.334(2) ?
    N1 H11 . 0.876(10) ?
    N1 H12 . 0.875(10) ?
    C1 C8 . 1.517(2) ?
    C1 C19 . 1.518(2) ?
    C1 C2 . 1.528(2) ?
    C1 H1 . 1.0000 ?
    C2 C3 . 1.389(2) ?
    C2 C7 . 1.396(2) ?
    C3 C4 . 1.395(2) ?
    C3 H3 . 0.9500 ?
    C4 C5 . 1.382(3) ?
    C4 H4 . 0.9500 ?
    C5 C6 . 1.386(3) ?
    C5 H5 . 0.9500 ?
    C6 C7 . 1.392(3) ?
    C6 H6 . 0.9500 ?
    C7 H7 . 0.9500 ?
    C8 C17 . 1.365(2) ?
    C8 C9 . 1.433(2) ?
    C9 C10 . 1.415(2) ?
    C9 C14 . 1.427(2) ?
    C10 C11 . 1.378(2) ?
    C10 H10 . 0.9500 ?
    C11 C12 . 1.407(3) ?
    C11 H11A . 0.9500 ?
    C12 C13 . 1.361(3) ?
    C12 H12A . 0.9500 ?
    C13 C14 . 1.418(3) ?
    C13 H13 . 0.9500 ?
    C14 C15 . 1.420(3) ?
    C15 C16 . 1.357(3) ?
    C15 H15 . 0.9500 ?
    C16 C17 . 1.416(2) ?
    C16 H16 . 0.9500 ?
    C18 C19 . 1.366(2) ?
    C19 C20 . 1.444(2) ?
    C21 C22 . 1.502(2) ?
    C21 H21A . 0.9900 ?
    C21 H21B . 0.9900 ?
    C22 H22A . 0.9800 ?
    C22 H22B . 0.9800 ?
    C22 H22C . 0.9800 ?
loop_
    _geom_angle_atom_site_label_1
    _geom_angle_atom_site_label_2
    _geom_angle_atom_site_label_3
    _geom_angle_site_symmetry_1
    _geom_angle_site_symmetry_3
    _geom_angle
    _geom_angle_publ_flag
    C18 O1 C17 . . 117.34(13) ?
    C20 O2 C21 . . 116.42(12) ?
    C18 N1 H11 . . 120.2(17) ?
    C18 N1 H12 . . 117.1(17) ?
    H11 N1 H12 . . 122(2) ?
    C8 C1 C19 . . 109.27(13) ?
    C8 C1 C2 . . 111.78(13) ?
    C19 C1 C2 . . 112.04(12) ?
    C8 C1 H1 . . 107.9 ?
    C19 C1 H1 . . 107.9 ?
    C2 C1 H1 . . 107.9 ?
    C3 C2 C7 . . 118.56(15) ?
    C3 C2 C1 . . 121.00(14) ?
    C7 C2 C1 . . 120.44(15) ?
    C2 C3 C4 . . 120.82(17) ?
    C2 C3 H3 . . 119.6 ?
    C4 C3 H3 . . 119.6 ?
    C5 C4 C3 . . 120.03(18) ?
    C5 C4 H4 . . 120.0 ?
    C3 C4 H4 . . 120.0 ?
    C4 C5 C6 . . 119.83(17) ?
    C4 C5 H5 . . 120.1 ?
    C6 C5 H5 . . 120.1 ?
    C5 C6 C7 . . 120.10(18) ?
    C5 C6 H6 . . 120.0 ?
    C7 C6 H6 . . 120.0 ?
    C6 C7 C2 . . 120.65(18) ?
    C6 C7 H7 . . 119.7 ?
    C2 C7 H7 . . 119.7 ?
    C17 C8 C9 . . 118.06(14) ?
    C17 C8 C1 . . 119.73(14) ?
    C9 C8 C1 . . 122.20(14) ?
    C10 C9 C14 . . 118.23(15) ?
    C10 C9 C8 . . 122.59(15) ?
    C14 C9 C8 . . 119.17(15) ?
    C11 C10 C9 . . 121.04(16) ?
    C11 C10 H10 . . 119.5 ?
    C9 C10 H10 . . 119.5 ?
    C10 C11 C12 . . 120.21(18) ?
    C10 C11 H11A . . 119.9 ?
    C12 C11 H11A . . 119.9 ?
    C13 C12 C11 . . 120.25(17) ?
    C13 C12 H12A . . 119.9 ?
    C11 C12 H12A . . 119.9 ?
    C12 C13 C14 . . 121.08(17) ?
    C12 C13 H13 . . 119.5 ?
    C14 C13 H13 . . 119.5 ?
    C13 C14 C15 . . 121.35(16) ?
    C13 C14 C9 . . 119.15(16) ?
    C15 C14 C9 . . 119.50(15) ?
    C16 C15 C14 . . 120.85(16) ?
    C16 C15 H15 . . 119.6 ?
    C14 C15 H15 . . 119.6 ?
    C15 C16 C17 . . 118.99(16) ?
    C15 C16 H16 . . 120.5 ?
    C17 C16 H16 . . 120.5 ?
    C8 C17 O1 . . 122.40(14) ?
    C8 C17 C16 . . 123.36(16) ?
    O1 C17 C16 . . 114.24(14) ?
    N1 C18 O1 . . 110.36(14) ?
    N1 C18 C19 . . 128.13(15) ?
    O1 C18 C19 . . 121.50(14) ?
    C18 C19 C20 . . 118.64(14) ?
    C18 C19 C1 . . 120.87(14) ?
    C20 C19 C1 . . 120.42(13) ?
    O3 C20 O2 . . 121.82(15) ?
    O3 C20 C19 . . 125.89(14) ?
    O2 C20 C19 . . 112.28(13) ?
    O2 C21 C22 . . 106.43(13) ?
    O2 C21 H21A . . 110.4 ?
    C22 C21 H21A . . 110.4 ?
    O2 C21 H21B . . 110.4 ?
    C22 C21 H21B . . 110.4 ?
    H21A C21 H21B . . 108.6 ?
    C21 C22 H22A . . 109.5 ?
    C21 C22 H22B . . 109.5 ?
    H22A C22 H22B . . 109.5 ?
    C21 C22 H22C . . 109.5 ?
    H22A C22 H22C . . 109.5 ?
    H22B C22 H22C . . 109.5 ?
loop_
    _geom_torsion_atom_site_label_1
    _geom_torsion_atom_site_label_2
    _geom_torsion_atom_site_label_3
    _geom_torsion_atom_site_label_4
    _geom_torsion_site_symmetry_1
    _geom_torsion_site_symmetry_2
    _geom_torsion_site_symmetry_3
    _geom_torsion_site_symmetry_4
    _geom_torsion
    _geom_torsion_publ_flag
    C8 C1 C2 C3 . . . . 121.86(16) ?
    C19 C1 C2 C3 . . . . -115.10(16) ?
    C8 C1 C2 C7 . . . . -58.27(19) ?
    C19 C1 C2 C7 . . . . 64.76(19) ?
    C7 C2 C3 C4 . . . . 0.8(2) ?
    C1 C2 C3 C4 . . . . -179.31(16) ?
    C2 C3 C4 C5 . . . . 0.0(3) ?
    C3 C4 C5 C6 . . . . -0.8(3) ?
    C4 C5 C6 C7 . . . . 0.8(3) ?
    C5 C6 C7 C2 . . . . 0.0(3) ?
    C3 C2 C7 C6 . . . . -0.8(3) ?
    C1 C2 C7 C6 . . . . 179.31(16) ?
    C19 C1 C8 C17 . . . . -20.86(19) ?
    C2 C1 C8 C17 . . . . 103.73(16) ?
    C19 C1 C8 C9 . . . . 158.81(13) ?
    C2 C1 C8 C9 . . . . -76.60(18) ?
    C17 C8 C9 C10 . . . . -175.95(15) ?
    C1 C8 C9 C10 . . . . 4.4(2) ?
    C17 C8 C9 C14 . . . . 2.8(2) ?
    C1 C8 C9 C14 . . . . -176.84(15) ?
    C14 C9 C10 C11 . . . . 0.6(2) ?
    C8 C9 C10 C11 . . . . 179.41(15) ?
    C9 C10 C11 C12 . . . . 1.2(3) ?
    C10 C11 C12 C13 . . . . -1.8(3) ?
    C11 C12 C13 C14 . . . . 0.5(3) ?
    C12 C13 C14 C15 . . . . -178.19(18) ?
    C12 C13 C14 C9 . . . . 1.3(3) ?
    C10 C9 C14 C13 . . . . -1.9(2) ?
    C8 C9 C14 C13 . . . . 179.31(15) ?
    C10 C9 C14 C15 . . . . 177.66(15) ?
    C8 C9 C14 C15 . . . . -1.2(2) ?
    C13 C14 C15 C16 . . . . 178.73(17) ?
    C9 C14 C15 C16 . . . . -0.8(3) ?
    C14 C15 C16 C17 . . . . 1.0(3) ?
    C9 C8 C17 O1 . . . . 176.85(14) ?
    C1 C8 C17 O1 . . . . -3.5(2) ?
    C9 C8 C17 C16 . . . . -2.7(2) ?
    C1 C8 C17 C16 . . . . 176.99(16) ?
    C18 O1 C17 C8 . . . . 24.8(2) ?
    C18 O1 C17 C16 . . . . -155.62(15) ?
    C15 C16 C17 C8 . . . . 0.8(3) ?
    C15 C16 C17 O1 . . . . -178.81(15) ?
    C17 O1 C18 N1 . . . . 160.53(15) ?
    C17 O1 C18 C19 . . . . -18.3(2) ?
    N1 C18 C19 C20 . . . . -4.4(3) ?
    O1 C18 C19 C20 . . . . 174.24(15) ?
    N1 C18 C19 C1 . . . . 172.70(16) ?
    O1 C18 C19 C1 . . . . -8.7(2) ?
    C8 C1 C19 C18 . . . . 27.1(2) ?
    C2 C1 C19 C18 . . . . -97.31(17) ?
    C8 C1 C19 C20 . . . . -155.85(14) ?
    C2 C1 C19 C20 . . . . 79.71(17) ?
    C21 O2 C20 O3 . . . . 3.0(2) ?
    C21 O2 C20 C19 . . . . -177.75(13) ?
    C18 C19 C20 O3 . . . . -2.5(2) ?
    C1 C19 C20 O3 . . . . -179.59(16) ?
    C18 C19 C20 O2 . . . . 178.28(15) ?
    C1 C19 C20 O2 . . . . 1.20(19) ?
    C20 O2 C21 C22 . . . . -177.74(14) ?
loop_
    _geom_hbond_atom_site_label_D
    _geom_hbond_atom_site_label_H
    _geom_hbond_atom_site_label_A
    _geom_hbond_site_symmetry_A
    _geom_hbond_distance_DH
    _geom_hbond_distance_HA
    _geom_hbond_distance_DA
    _geom_hbond_angle_DHA
    _geom_hbond_publ_flag
    N1 H11 O3 2_575 0.880(10)
                            2.050(10)
                                    2.907(2) 166(2) yes
    N1 H12 O3 . 0.880(10)
                        2.07(2) 2.707(2) 129(2) yes
