# Supplementary material for: Ethyl 3-amino-1-phenyl-1H-benzo[f]chromene-2-carboxyl­ate
Source: Acta Crystallogr Sect E Struct Rep Online. 2009 Mar 14;65(Pt 4):o775. doi: 10.1107/S1600536809008885 (PMC2969098; doi:10.1107/S1600536809008885)
Supplement: Supplementary file 2 [file e-65-0o775-Isup2.hkl]

# 
# h,k,l, Fc-squared, Fo-squared, sigma(Fo-squared) and status flag 
# 
data_I
_shelx_title ' G0422 in Cc' 
_shelx_refln_list_code          4 
_shelx_F_calc_maximum      224.17 
_exptl_crystal_F_000       728.00 
_reflns_d_resolution_high  0.7701 
 
loop_ 
 _symmetry_equiv_pos_as_xyz 
 'x, y, z' 
 'x, -y, z+1/2' 
 'x+1/2, y+1/2, z' 
 'x+1/2, -y+1/2, z+1/2' 
 
_cell_length_a    13.7835 
_cell_length_b    14.6460 
_cell_length_c     8.8713 
_cell_angle_alpha  90.000 
_cell_angle_beta   99.551 
_cell_angle_gamma  90.000 
 
_shelx_F_squared_multiplier     1.000 
 
loop_ 
 _refln_index_h 
 _refln_index_k 
 _refln_index_l 
 _refln_F_squared_calc 
 _refln_F_squared_meas 
 _refln_F_squared_sigma 
 _refln_observed_status 
   2   0   0    13167.25    12616.44     96.22 o 
   4   0   0    18192.47    17778.47    150.48 o 
   6   0   0      459.36      398.34      5.80 o 
   8   0   0     2559.07     2557.48     22.14 o 
  10   0   0      124.44      113.39      4.42 o 
  12   0   0       32.61       27.54      3.45 o 
  14   0   0      102.79       94.66      5.01 o 
  16   0   0       12.50       17.49      3.65 o 
   3   1   0    17801.61    17334.05    101.45 o 
   5   1   0     3884.48     3680.65     20.28 o 
   7   1   0     1428.25     1433.05      8.97 o 
   9   1   0      212.73      213.13      3.35 o 
  11   1   0      170.24      182.83      3.46 o 
  13   1   0      103.40      104.03      3.77 o 
  15   1   0       17.78       17.41      2.45 o 
  17   1   0       55.84       53.31      3.56 o 
   2   2   0     4472.72     4407.78     23.67 o 
   4   2   0      625.94      564.60      3.81 o 
   6   2   0        4.70        1.45      0.93 o 
   8   2   0     1115.62     1102.00      7.61 o 
  10   2   0      211.34      226.33      3.44 o 
  12   2   0      295.53      276.63      4.38 o 
  14   2   0      181.35      176.78      4.00 o 
  16   2   0      261.74      277.20      6.08 o 
   1   3   0     6402.50     6166.84     84.06 o 
   3   3   0      842.93      773.66      4.15 o 
   5   3   0     1357.83     1413.43      7.43 o 
   7   3   0      292.88      326.44      2.81 o 
   9   3   0        9.73       13.85      1.48 o 
  11   3   0      589.99      585.40      5.43 o 
  13   3   0      126.39      149.62      3.49 o 
  15   3   0      247.46      242.04      5.40 o 
  17   3   0      289.51      303.94      6.14 o 
   0   4   0       12.64       18.82      1.67 o 
   2   4   0       33.57       30.09      0.78 o 
   4   4   0      187.90      183.84      1.69 o 
   6   4   0      610.33      601.06      3.91 o 
   8   4   0      603.61      631.20      4.56 o 
  10   4   0      310.07      324.02      3.57 o 
  12   4   0      267.71      264.79      3.94 o 
  14   4   0      258.57      266.94      5.08 o 
  16   4   0       93.66       95.01      4.56 o 
   1   5   0     1449.05     1452.67      8.29 o 
   3   5   0      105.20      100.16      2.34 o 
   5   5   0      880.09      935.89      5.46 o 
   7   5   0      863.82      924.29      5.98 o 
   9   5   0      757.33      773.69      5.67 o 
  11   5   0      514.48      512.64      5.04 o 
  13   5   0      114.92      108.13      3.20 o 
  15   5   0      177.26      180.16      4.51 o 
  17   5   0       34.31       29.35      5.90 o 
   0   6   0     1069.20      990.76      9.30 o 
   2   6   0     2226.09     2248.15     17.81 o 
   4   6   0     1471.97     1624.62      8.60 o 
   6   6   0      583.79      603.40      4.11 o 
   8   6   0      348.04      366.86      3.42 o 
  10   6   0      108.52      108.89      2.64 o 
  12   6   0      605.43      625.26      6.18 o 
  14   6   0      104.50      108.07      4.12 o 
  16   6   0        2.70        1.63      2.09 o 
   1   7   0     3411.05     3664.71     20.66 o 
   3   7   0      722.19      723.76      3.88 o 
   5   7   0      167.52      162.48      2.34 o 
   7   7   0      303.81      341.12      3.60 o 
   9   7   0      180.55      169.49      2.62 o 
  11   7   0       30.56       31.23      2.05 o 
  13   7   0      103.81      103.43      3.21 o 
  15   7   0       15.93       12.47      2.75 o 
   0   8   0     1152.45     1054.15     17.23 o 
   2   8   0      802.12      787.60      6.04 o 
   4   8   0     1341.29     1357.27      6.83 o 
   6   8   0      336.27      371.74      3.68 o 
   8   8   0      515.83      482.60      5.10 o 
  10   8   0      756.72      769.53      6.78 o 
  12   8   0      242.75      248.96      4.00 o 
  14   8   0      363.46      377.58      5.89 o 
  16   8   0       45.22       45.33      5.07 o 
   1   9   0      244.58      266.32      2.97 o 
   3   9   0      292.90      271.58      3.33 o 
   5   9   0      256.97      246.16      2.34 o 
   7   9   0      300.70      296.69      4.28 o 
   9   9   0      339.54      340.84      4.45 o 
  11   9   0      260.70      267.30      4.56 o 
  13   9   0      586.62      583.08      7.64 o 
  15   9   0      324.98      341.90      5.48 o 
   0  10   0     2010.65     2066.92     14.85 o 
   2  10   0      153.43      151.50      2.24 o 
   4  10   0     1178.94     1158.32      7.21 o 
   6  10   0      743.78      709.37      5.57 o 
   8  10   0      377.51      369.62      4.34 o 
  10  10   0        5.07        5.84      1.84 o 
  12  10   0       62.76       73.21      3.85 o 
  14  10   0       84.19       99.24      4.05 o 
   1  11   0     2408.17     2353.60     14.96 o 
   3  11   0     3366.42     3273.32     28.69 o 
   5  11   0      199.69      207.23      3.90 o 
   7  11   0      780.13      781.60      6.09 o 
   9  11   0       77.75       77.11      2.91 o 
  11  11   0        8.04        5.34      1.97 o 
  13  11   0      213.69      214.27      4.79 o 
   0  12   0      606.37      571.46     36.86 o 
   2  12   0      767.99      736.35      6.07 o 
   4  12   0      431.71      416.27      4.21 o 
   6  12   0       82.64       86.99      3.17 o 
   8  12   0       27.12       27.15      1.90 o 
  10  12   0       52.19       51.05      2.68 o 
  12  12   0        6.56        9.15      2.45 o 
   1  13   0     1722.69     1690.26     10.74 o 
   3  13   0      775.99      736.53      6.52 o 
   5  13   0      296.15      319.58      3.55 o 
   7  13   0      862.92      844.67      8.68 o 
   9  13   0       90.08       87.68      2.70 o 
  11  13   0       20.43       16.14      3.49 o 
   0  14   0     1061.55     1037.25     10.80 o 
   2  14   0      479.89      474.93      5.26 o 
   4  14   0      313.12      299.50      3.71 o 
   6  14   0      253.85      254.18      4.57 o 
   8  14   0      215.71      209.53      4.73 o 
  10  14   0       63.92       60.32      3.11 o 
   1  15   0       45.13       50.87      1.85 o 
   3  15   0      219.91      223.97      3.42 o 
   5  15   0      161.00      149.31      2.83 o 
   7  15   0      168.17      179.43      4.37 o 
   9  15   0       71.60       66.13      3.79 o 
   0  16   0       58.49       60.10      2.73 o 
   2  16   0       17.39       15.79      2.16 o 
   4  16   0       39.52       43.65      2.38 o 
   6  16   0      197.85      206.24      4.97 o 
   8  16   0       59.14       61.95      5.55 o 
   1  17   0      120.13      118.57      2.59 o 
   3  17   0       35.09       32.87      5.35 o 
   5  17   0       30.44       18.35      7.69 o 
   7  17   0       31.33       19.74      5.01 o 
   0  18   0      418.66      510.15     14.41 o 
   2  18   0       30.82       11.72      7.95 o 
   4  18   0       18.05        9.68      3.45 o 
 -17   1   1      101.08       97.03      4.59 o 
 -15   1   1       80.94       74.70      5.59 o 
 -13   1   1      142.53      133.88      3.94 o 
 -11   1   1       65.30       59.78      2.57 o 
  -9   1   1      671.49      742.07      5.98 o 
  -7   1   1      454.48      445.42      3.94 o 
  -5   1   1     2171.60     2081.96     11.56 o 
  -3   1   1     6010.35     6362.94     34.26 o 
   1   1   1    15666.86    14274.79    141.77 o 
   3   1   1    50251.77    51080.95    395.09 o 
   5   1   1     7965.29     8348.06     42.61 o 
   7   1   1     6688.65     7091.28     37.90 o 
   9   1   1     1118.28     1111.06      8.24 o 
  11   1   1     1793.68     1799.23     11.89 o 
  13   1   1      291.14      274.65      4.31 o 
  15   1   1       51.92       56.55      2.83 o 
  17   1   1       96.53       93.83      4.04 o 
 -16   2   1       30.73       33.67      3.19 o 
 -14   2   1      230.86      247.50      4.87 o 
 -12   2   1      165.25      165.51      3.96 o 
 -10   2   1       58.35       65.95      3.26 o 
  -8   2   1     2893.86     3055.82     20.07 o 
  -6   2   1      436.45      410.22      3.40 o 
  -4   2   1     3224.93     3178.67     17.29 o 
  -2   2   1     4215.02     4185.12     21.38 o 
   0   2   1    10054.17     9394.53    160.91 o 
   2   2   1     5506.13     5303.95     22.30 o 
   4   2   1    11476.92    12118.27     81.34 o 
   6   2   1     1161.93     1162.08      6.46 o 
   8   2   1     1398.53     1334.92      8.37 o 
  10   2   1      463.09      461.55      4.71 o 
  12   2   1      355.93      358.70      4.29 o 
  14   2   1      142.03      140.85      3.53 o 
  16   2   1      274.55      272.10      4.96 o 
 -17   3   1       50.86       44.99      6.19 o 
 -15   3   1      218.66      216.36      4.26 o 
 -13   3   1      737.56      728.93      7.62 o 
 -11   3   1       55.94       59.25      3.49 o 
  -9   3   1      324.19      353.03      3.98 o 
  -7   3   1      542.05      561.25      4.73 o 
  -5   3   1      256.86      247.80      2.57 o 
  -3   3   1     3623.92     3529.21     18.79 o 
  -1   3   1      438.58      403.96      3.75 o 
   1   3   1     2455.73     2263.69     10.33 o 
   3   3   1      273.20      249.33      1.73 o 
   5   3   1       31.74       39.78      1.16 o 
   7   3   1      221.50      220.97      2.48 o 
   9   3   1      953.80      962.85      6.53 o 
  11   3   1      371.55      361.08      4.33 o 
  13   3   1      461.16      442.89      5.60 o 
  15   3   1        8.73        9.70      2.43 o 
  17   3   1       80.84       83.12      4.04 o 
 -16   4   1      215.81      222.91      4.63 o 
 -14   4   1      566.21      583.04      6.51 o 
 -12   4   1       12.29       13.34      2.29 o 
 -10   4   1      255.12      243.84      4.02 o 
  -8   4   1      570.52      557.57      5.14 o 
  -6   4   1     2000.58     2052.53     12.24 o 
  -4   4   1       64.36       54.38      1.19 o 
  -2   4   1     1548.42     1469.78     17.36 o 
   0   4   1        3.14        2.41      0.84 o 
   2   4   1        0.46        0.51      0.62 o 
   4   4   1      222.14      227.83      1.77 o 
   6   4   1      621.19      612.76      4.14 o 
   8   4   1      518.85      504.99      4.14 o 
  10   4   1      422.47      399.83      4.26 o 
  12   4   1      303.91      289.67      4.87 o 
  14   4   1      437.86      432.09      5.62 o 
  16   4   1       78.52       90.63      4.41 o 
 -17   5   1        7.71        7.23      2.57 o 
 -15   5   1       20.78       23.26      2.82 o 
 -13   5   1      250.42      264.83      4.25 o 
 -11   5   1       43.29       46.75      2.56 o 
  -9   5   1      248.36      243.04      2.93 o 
  -7   5   1      381.65      414.45      4.78 o 
  -5   5   1     1319.42     1466.44      7.72 o 
  -3   5   1      536.68      531.29      3.59 o 
  -1   5   1     1119.36     1100.59      9.71 o 
   1   5   1        9.78       11.80      1.30 o 
   3   5   1      442.90      420.39      3.53 o 
   5   5   1     2123.87     2229.65     10.47 o 
   7   5   1      157.31      152.99      2.22 o 
   9   5   1      176.12      191.74      2.70 o 
  11   5   1       27.85       22.35      1.86 o 
  13   5   1       46.61       50.22      2.72 o 
  15   5   1        7.37        8.32      2.40 o 
 -16   6   1       18.38       15.18      3.43 o 
 -14   6   1      123.39      124.97      3.41 o 
 -12   6   1      459.07      463.96      5.22 o 
 -10   6   1      251.11      261.48      3.56 o 
  -8   6   1     1544.62     1575.51     10.69 o 
  -6   6   1      916.72      960.75      6.45 o 
  -4   6   1      571.30      565.19      4.00 o 
  -2   6   1       51.28       47.50      2.42 o 
   0   6   1      859.32      871.76      5.05 o 
   2   6   1      184.47      176.45      2.40 o 
   4   6   1     2004.44     2038.49     12.72 o 
   6   6   1       15.72       11.65      1.01 o 
   8   6   1      400.38      409.55      3.85 o 
  10   6   1      144.20      134.56      4.21 o 
  12   6   1      198.69      183.30      3.48 o 
  14   6   1       56.88       57.46      3.82 o 
  16   6   1       19.86       18.69      3.91 o 
 -15   7   1      408.96      431.51      6.18 o 
 -13   7   1      181.60      187.39      3.83 o 
 -11   7   1       39.85       39.00      2.79 o 
  -9   7   1      339.70      326.39      3.46 o 
  -7   7   1     1813.25     1834.17     11.82 o 
  -5   7   1     3784.03     4049.11     23.46 o 
  -3   7   1     3595.81     3940.30     38.60 o 
  -1   7   1      335.48      369.05      2.73 o 
   1   7   1     1031.90     1126.98      7.49 o 
   3   7   1      139.26      113.24      1.40 o 
   5   7   1     2524.46     2642.22     14.56 o 
   7   7   1      693.84      696.89      7.29 o 
   9   7   1       33.38       31.61      1.84 o 
  11   7   1       61.11       52.00      2.22 o 
  13   7   1       22.84       19.24      2.40 o 
  15   7   1       15.01       10.88      2.79 o 
 -16   8   1       13.35        7.02      2.75 o 
 -14   8   1       77.64       75.53      4.56 o 
 -12   8   1      296.96      292.16      4.73 o 
 -10   8   1      943.06      939.19      7.93 o 
  -8   8   1      164.93      148.80      3.54 o 
  -6   8   1      179.12      190.19      2.95 o 
  -4   8   1      504.32      543.32      5.85 o 
  -2   8   1      834.73      909.32      5.76 o 
   0   8   1      241.61      290.93      2.54 o 
   2   8   1      287.73      271.32      3.28 o 
   4   8   1      308.43      327.04      2.49 o 
   6   8   1      283.79      267.18      2.93 o 
   8   8   1      416.10      423.00      4.58 o 
  10   8   1      103.75      103.07      2.48 o 
  12   8   1      238.07      252.95      3.91 o 
  14   8   1      303.74      306.57      5.49 o 
 -15   9   1       63.01       51.12      8.74 o 
 -13   9   1       84.37       89.83      3.46 o 
 -11   9   1      103.07      102.58      3.54 o 
  -9   9   1      155.02      150.41      2.91 o 
  -7   9   1      214.81      214.24      2.87 o 
  -5   9   1      164.73      163.84      2.11 o 
  -3   9   1       43.76       50.27      1.17 o 
  -1   9   1     1365.92     1437.64      8.84 o 
   1   9   1      709.66      695.47      5.79 o 
   3   9   1      354.08      346.03      3.30 o 
   5   9   1      270.56      257.22      2.54 o 
   7   9   1      170.87      174.38      2.93 o 
   9   9   1       77.81       75.64      2.68 o 
  11   9   1       30.62       31.83      2.52 o 
  13   9   1      142.46      138.82      4.97 o 
  15   9   1       46.12       43.09      3.56 o 
 -14  10   1      369.97      352.94      6.58 o 
 -12  10   1      400.44      377.41      6.77 o 
 -10  10   1      439.51      417.68      5.01 o 
  -8  10   1      244.28      241.21      3.75 o 
  -6  10   1      214.16      203.23      2.54 o 
  -4  10   1      276.17      239.14      3.68 o 
  -2  10   1       49.19       50.68      1.18 o 
   0  10   1      263.72      231.44      2.06 o 
   2  10   1      458.35      455.70      4.42 o 
   4  10   1      684.50      663.88      5.03 o 
   6  10   1     1939.47     1872.68     10.48 o 
   8  10   1       71.96       73.16      2.59 o 
  10  10   1       85.65       83.34      3.08 o 
  12  10   1      131.01      135.79      4.53 o 
  14  10   1      358.57      350.51      6.16 o 
 -13  11   1        4.11        5.87      2.32 o 
 -11  11   1       22.99       22.63      2.42 o 
  -9  11   1       14.97       12.90      1.80 o 
  -7  11   1      152.89      137.23      2.38 o 
  -5  11   1      131.28      115.00      3.15 o 
  -3  11   1      649.07      633.30      5.39 o 
  -1  11   1      950.12      909.40      5.62 o 
   1  11   1      145.35      132.71      2.80 o 
   3  11   1      148.64      149.69      3.48 o 
   5  11   1      449.63      426.86      4.97 o 
   7  11   1     1967.91     1967.67     12.89 o 
   9  11   1       50.06       46.37      2.95 o 
  11  11   1      131.17      137.92      3.91 o 
  13  11   1        0.37        2.60      2.22 o 
 -12  12   1       71.97       75.05      4.14 o 
 -10  12   1      105.57      100.26      2.94 o 
  -8  12   1       33.87       26.66      2.30 o 
  -6  12   1      199.01      184.10      3.71 o 
  -4  12   1      397.73      401.03      4.89 o 
  -2  12   1      666.12      627.30      5.03 o 
   0  12   1     1867.93     1856.62     11.76 o 
   2  12   1     1058.46     1031.61      8.39 o 
   4  12   1     8174.13     8381.51     48.69 o 
   6  12   1      913.57      915.45      7.67 o 
   8  12   1      723.54      731.50      6.53 o 
  10  12   1      416.46      419.75      5.64 o 
  12  12   1      533.70      551.49      7.22 o 
 -13  13   1        2.08       -0.92      2.53 o 
 -11  13   1        2.05        2.03      1.97 o 
  -9  13   1       45.10       49.41      2.20 o 
  -7  13   1       26.46       18.90      2.81 o 
  -5  13   1      215.17      208.35      3.96 o 
  -3  13   1      358.24      350.27      3.65 o 
  -1  13   1       68.34       56.61      1.41 o 
   1  13   1     1885.24     1872.05     11.26 o 
   3  13   1      517.11      526.05      4.62 o 
   5  13   1      129.15      135.86      3.30 o 
   7  13   1      453.25      467.22      6.02 o 
   9  13   1       30.46       32.26      2.40 o 
  11  13   1       89.24       95.67      3.26 o 
 -12  14   1       42.51       35.96      8.52 o 
 -10  14   1       73.30       75.86      5.56 o 
  -8  14   1       25.27       24.90      3.07 o 
  -6  14   1       30.68       37.11      2.80 o 
  -4  14   1      560.87      538.32      7.45 o 
  -2  14   1       60.24       74.99      1.63 o 
   0  14   1      212.38      212.79      2.77 o 
   2  14   1      186.69      186.75      3.46 o 
   4  14   1      286.03      301.57      3.93 o 
   6  14   1      133.51      130.03      3.03 o 
   8  14   1       17.14       13.95      2.42 o 
  10  14   1       72.35       68.89      3.28 o 
 -11  15   1       71.35       80.64      7.10 o 
  -9  15   1       15.66       13.02      3.52 o 
  -7  15   1      251.16      234.30      5.15 o 
  -5  15   1      273.81      277.27      4.91 o 
  -3  15   1      149.29      142.39      3.10 o 
  -1  15   1      134.40      117.00      2.10 o 
   1  15   1       38.75       41.66      1.67 o 
   3  15   1       24.56       19.87      2.01 o 
   5  15   1      187.86      190.95      3.21 o 
   7  15   1      199.90      188.30      5.41 o 
   9  15   1       36.96       34.28      3.62 o 
  -8  16   1       53.02       38.72      8.07 o 
  -6  16   1       86.56      103.39      3.91 o 
  -4  16   1       36.43       34.52      3.23 o 
  -2  16   1       54.31       45.82      1.49 o 
   0  16   1       21.13       14.21      1.45 o 
   2  16   1       15.46        9.66      1.56 o 
   4  16   1       22.26       18.68      1.87 o 
   6  16   1       32.20       22.38      2.23 o 
   8  16   1       36.27       34.13      4.24 o 
  -7  17   1      382.12      437.21      7.33 o 
  -5  17   1      133.92      143.93      5.21 o 
  -3  17   1        6.35        9.14      2.68 o 
  -1  17   1       26.92       20.63      6.10 o 
   1  17   1       68.58       69.08      3.11 o 
   3  17   1       16.92       14.73      1.89 o 
   5  17   1       38.36       38.81      2.52 o 
   7  17   1       75.26       76.58      9.87 o 
  -4  18   1      171.03      192.42      4.43 o 
  -2  18   1      100.84      121.56      4.94 o 
   0  18   1      196.67      196.55      4.61 o 
   2  18   1       13.00        7.96      2.54 o 
   4  18   1       67.51       85.28      3.87 o 
 -16   0   2      639.41      624.22     11.46 o 
 -14   0   2      546.61      502.05      9.22 o 
 -12   0   2      137.50      139.04      5.49 o 
 -10   0   2     1887.15     1813.98     17.60 o 
  -8   0   2     1562.27     1594.94     16.26 o 
  -6   0   2     1503.76     1559.58     15.64 o 
  -4   0   2     2206.21     2184.33     16.50 o 
  -2   0   2    14235.06    13992.47    388.60 o 
   0   0   2    15299.03    14839.49    139.51 o 
   2   0   2    38482.46    37139.02    449.68 o 
   4   0   2    15561.66    15972.26    137.48 o 
   6   0   2     4682.84     4986.57     33.13 o 
   8   0   2     4166.52     4127.91     29.54 o 
  10   0   2     1762.96     1729.40     14.64 o 
  12   0   2     1271.01     1273.89     12.55 o 
  14   0   2      668.81      630.58      8.36 o 
  16   0   2      658.28      644.88     11.96 o 
 -17   1   2      103.72       97.92      5.07 o 
 -15   1   2      154.03      155.25      4.47 o 
 -13   1   2      167.33      165.28      3.90 o 
 -11   1   2      147.97      148.37      3.25 o 
  -9   1   2      190.54      203.48      3.03 o 
  -7   1   2     1109.89     1079.54      7.30 o 
  -5   1   2     1114.38     1137.03     11.77 o 
  -3   1   2     4490.89     4564.09     24.08 o 
  -1   1   2     2969.80     2970.35     16.02 o 
   1   1   2     5669.67     5617.12     32.42 o 
   3   1   2     1061.06     1068.26      4.56 o 
   5   1   2     5682.76     5911.86     27.23 o 
   7   1   2     1323.40     1332.90      7.26 o 
   9   1   2      317.44      311.53      3.05 o 
  11   1   2      723.98      709.58      5.93 o 
  13   1   2       20.91       17.92      2.20 o 
  15   1   2      136.79      139.66      3.85 o 
 -16   2   2        4.75        4.25      2.86 o 
 -14   2   2      576.69      579.28      7.50 o 
 -12   2   2      310.81      300.77      5.20 o 
 -10   2   2      451.88      462.12      5.49 o 
  -8   2   2      969.96     1002.88      7.64 o 
  -6   2   2      170.92      202.98      2.51 o 
  -4   2   2      681.81      678.25      4.25 o 
  -2   2   2     5027.29     5067.96     30.30 o 
   0   2   2     2791.35     2666.46     12.05 o 
   2   2   2     2283.50     2135.70      8.89 o 
   4   2   2       43.85       29.22      0.78 o 
   6   2   2     1982.67     2045.82     11.10 o 
   8   2   2     1285.01     1284.85      7.85 o 
  10   2   2     1203.63     1215.43      7.72 o 
  12   2   2      163.82      158.14      2.87 o 
  14   2   2      206.92      207.98      3.63 o 
  16   2   2       14.02       13.82      2.60 o 
 -17   3   2      266.44      265.58      5.21 o 
 -15   3   2      426.07      438.68      7.66 o 
 -13   3   2      529.22      531.33      6.37 o 
 -11   3   2      539.18      556.30      5.84 o 
  -9   3   2      293.97      304.28      4.26 o 
  -7   3   2       95.17       96.64      2.12 o 
  -5   3   2      592.43      569.39      4.20 o 
  -3   3   2     5692.93     5632.50     35.20 o 
  -1   3   2     8168.40     7537.07    209.65 o 
   1   3   2     4099.81     3800.72     50.24 o 
   3   3   2     1588.85     1643.78      7.13 o 
   5   3   2       68.82       99.99      1.39 o 
   7   3   2      350.30      369.93      3.39 o 
   9   3   2       56.55       53.13      1.84 o 
  11   3   2      347.24      342.70      4.43 o 
  13   3   2       26.54       21.95      2.47 o 
  15   3   2       55.51       49.74      2.94 o 
 -16   4   2        1.94        0.48      2.05 o 
 -14   4   2      124.21      128.66      4.08 o 
 -12   4   2      237.93      234.11      4.22 o 
 -10   4   2      364.15      355.54      4.81 o 
  -8   4   2       73.58       89.68      2.36 o 
  -6   4   2      688.27      681.83      6.47 o 
  -4   4   2     1006.07      950.10      7.06 o 
  -2   4   2     1281.02     1317.00      9.75 o 
   0   4   2      511.03      492.80      2.26 o 
   2   4   2     1806.98     1790.70      8.63 o 
   4   4   2     1789.92     1824.87      8.31 o 
   6   4   2      237.47      269.07      5.71 o 
   8   4   2      108.41      124.96      2.19 o 
  10   4   2      485.98      522.59      4.70 o 
  12   4   2      598.62      577.48      5.81 o 
  14   4   2       88.64       90.75      2.88 o 
  16   4   2       32.04       30.27      2.87 o 
 -17   5   2       73.51       76.23      4.31 o 
 -15   5   2       77.03       76.02     10.80 o 
 -13   5   2      418.70      428.30      4.99 o 
 -11   5   2      690.11      697.35     10.96 o 
  -9   5   2      316.21      304.91      4.47 o 
  -7   5   2       74.48       72.51      2.19 o 
  -5   5   2     3357.56     3561.40     24.81 o 
  -3   5   2     7084.89     7560.89    228.93 o 
  -1   5   2     6767.88     7304.13     46.16 o 
   1   5   2     4061.71     4229.33     22.96 o 
   3   5   2      333.01      341.67      2.52 o 
   5   5   2      286.75      292.39      2.14 o 
   7   5   2       67.98       71.99      1.60 o 
   9   5   2      593.40      582.47      5.26 o 
  11   5   2      345.86      327.32      3.94 o 
  13   5   2       46.91       41.94      2.76 o 
  15   5   2        7.07        2.83      1.97 o 
 -16   6   2      112.79      122.35      4.67 o 
 -14   6   2      250.14      256.62      4.74 o 
 -12   6   2        5.66        4.44      1.82 o 
 -10   6   2      251.87      253.95      3.23 o 
  -8   6   2      545.16      541.66      4.19 o 
  -6   6   2      307.97      345.37      3.04 o 
  -4   6   2     2110.33     2355.94     13.07 o 
  -2   6   2     5606.28     6206.24     40.31 o 
   0   6   2     4980.76     5322.23     26.71 o 
   2   6   2      555.31      567.13      3.39 o 
   4   6   2      706.85      723.43      4.46 o 
   6   6   2      209.46      221.82      2.09 o 
   8   6   2      345.32      353.18      3.41 o 
  10   6   2       60.60       64.44      2.12 o 
  12   6   2      107.93      110.38      3.61 o 
  14   6   2       39.78       36.82      2.89 o 
 -15   7   2      125.35      113.56      3.60 o 
 -13   7   2       16.76       13.55      2.33 o 
 -11   7   2        8.41        5.90      1.76 o 
  -9   7   2     1185.65     1116.50      9.07 o 
  -7   7   2      344.80      355.90      3.93 o 
  -5   7   2      192.27      200.13      1.97 o 
  -3   7   2       45.99       50.72      2.18 o 
  -1   7   2     1126.28     1226.84     11.29 o 
   1   7   2       14.58       19.33      1.18 o 
   3   7   2      193.60      189.53      1.80 o 
   5   7   2      191.15      195.18      2.39 o 
   7   7   2      983.32      987.93      7.53 o 
   9   7   2        9.84       13.24      1.49 o 
  11   7   2      114.94      113.29      2.72 o 
  13   7   2       30.73       34.82      2.90 o 
  15   7   2       15.69       13.77      2.75 o 
 -16   8   2      232.18      244.16      5.19 o 
 -14   8   2       68.92       73.36      3.75 o 
 -12   8   2      463.02      487.43      5.54 o 
 -10   8   2      843.84      867.88      7.40 o 
  -8   8   2      138.10      145.74      3.03 o 
  -6   8   2      507.23      520.05      4.11 o 
  -4   8   2      406.37      481.07      4.66 o 
  -2   8   2     1334.27     1444.51     11.36 o 
   0   8   2      129.02      140.11      1.83 o 
   2   8   2      542.21      547.06      4.58 o 
   4   8   2      191.24      182.01      2.13 o 
   6   8   2      502.32      515.63      4.14 o 
   8   8   2       94.89      103.56      3.26 o 
  10   8   2      150.78      151.64      2.83 o 
  12   8   2      130.39      132.01      3.36 o 
  14   8   2        8.84        7.43      2.82 o 
 -15   9   2      162.60      166.65      7.10 o 
 -13   9   2      473.68      475.91      6.66 o 
 -11   9   2      870.68      840.60      8.05 o 
  -9   9   2     1155.98     1132.36      8.99 o 
  -7   9   2      202.08      187.70      2.84 o 
  -5   9   2        6.63        8.57      0.95 o 
  -3   9   2      556.65      580.02      5.86 o 
  -1   9   2       97.54       99.43      1.15 o 
   1   9   2       52.83       64.91      1.86 o 
   3   9   2       58.49       54.23      1.58 o 
   5   9   2      121.66      122.30      1.92 o 
   7   9   2       35.89       37.21      1.87 o 
   9   9   2      452.83      470.00      5.38 o 
  11   9   2        3.49        3.91      1.96 o 
  13   9   2       60.79       66.67      3.54 o 
 -14  10   2       47.21       38.96      9.43 o 
 -12  10   2       13.63       10.62      2.17 o 
 -10  10   2       50.93       43.24      2.64 o 
  -8  10   2        2.64        0.85      0.98 o 
  -6  10   2       75.16       64.45      3.10 o 
  -4  10   2      102.62      112.54      3.15 o 
  -2  10   2      365.39      359.15      4.87 o 
   0  10   2        4.87        5.59      0.92 o 
   2  10   2      398.61      389.20      4.69 o 
   4  10   2      391.66      388.11      3.65 o 
   6  10   2      419.68      415.07      3.51 o 
   8  10   2      736.61      718.55      6.88 o 
  10  10   2      219.02      214.24      4.12 o 
  12  10   2       69.94       79.51      3.48 o 
  14  10   2       69.26       71.80      4.09 o 
 -13  11   2       41.25       42.07      3.20 o 
 -11  11   2       92.51       83.81      3.48 o 
  -9  11   2      214.44      188.12      3.63 o 
  -7  11   2       44.23       33.11      1.36 o 
  -5  11   2       38.22       36.88      2.49 o 
  -3  11   2       19.59       19.45      2.76 o 
  -1  11   2      890.72      890.99      6.81 o 
   1  11   2      191.29      186.56      3.41 o 
   3  11   2       34.70       40.12      1.57 o 
   5  11   2     1045.82     1037.12      7.44 o 
   7  11   2     1160.52     1158.17      7.87 o 
   9  11   2      677.61      678.49      7.05 o 
  11  11   2      653.91      663.24      8.52 o 
  13  11   2      254.76      274.86      5.83 o 
 -12  12   2        6.55        3.12      2.47 o 
 -10  12   2       12.96       10.35      1.80 o 
  -8  12   2        7.12        6.05      1.19 o 
  -6  12   2       12.26       14.21      2.32 o 
  -4  12   2        5.58        2.68      1.68 o 
  -2  12   2      500.04      513.50      6.19 o 
   0  12   2      407.47      403.58      3.64 o 
   2  12   2      183.70      184.13      3.33 o 
   4  12   2     1028.08     1058.66      7.59 o 
   6  12   2      369.93      361.99      3.92 o 
   8  12   2       44.85       44.90      2.33 o 
  10  12   2        6.42        7.01      2.04 o 
  12  12   2        8.09        9.32      3.11 o 
 -13  13   2       78.36       80.10     14.61 o 
 -11  13   2      100.25       96.60      4.53 o 
  -9  13   2      173.43      182.00      4.76 o 
  -7  13   2      243.82      257.56      5.31 o 
  -5  13   2      237.96      227.11      4.09 o 
  -3  13   2       46.30       58.60      3.13 o 
  -1  13   2     1351.82     1274.27      7.50 o 
   1  13   2      383.10      388.63      3.41 o 
   3  13   2      656.93      659.42      5.81 o 
   5  13   2       30.79       26.76      1.99 o 
   7  13   2      752.73      759.05      6.44 o 
   9  13   2      177.47      184.51      3.73 o 
  11  13   2      512.69      541.75      6.25 o 
 -12  14   2       69.38       76.15      4.98 o 
 -10  14   2       14.03        5.23      2.92 o 
  -8  14   2      154.20      151.00      4.50 o 
  -6  14   2       24.36       29.14      2.98 o 
  -4  14   2      325.10      288.91      4.99 o 
  -2  14   2       71.98       69.76      3.64 o 
   0  14   2       50.90       50.74      1.58 o 
   2  14   2      170.10      177.49      3.90 o 
   4  14   2      167.96      163.52      2.85 o 
   6  14   2      527.32      511.48      5.41 o 
   8  14   2      447.44      453.25      6.52 o 
  10  14   2       50.20       57.26      3.18 o 
  -9  15   2      126.97      158.76      5.60 o 
  -7  15   2      277.63      264.59      5.07 o 
  -5  15   2        6.07        5.05      2.18 o 
  -3  15   2        8.90        7.44      1.94 o 
  -1  15   2       19.64       15.52      0.83 o 
   1  15   2       41.19       43.15      1.98 o 
   3  15   2      190.72      193.96      3.17 o 
   5  15   2       92.15       96.00      6.13 o 
   7  15   2       33.41       28.25      2.83 o 
   9  15   2      126.34      111.36      4.75 o 
  -8  16   2       34.84       25.75      5.58 o 
  -6  16   2      141.85      168.25      4.77 o 
  -4  16   2       46.13       51.88      3.12 o 
  -2  16   2      162.68      166.25      5.36 o 
   0  16   2       65.97       64.60      3.12 o 
   2  16   2       61.09       58.35      2.90 o 
   4  16   2      177.50      191.92      3.61 o 
   6  16   2      163.47      169.54      4.51 o 
   8  16   2       78.60       82.33      4.20 o 
  -7  17   2      146.56      162.54      4.87 o 
  -5  17   2        1.41        0.21      1.64 o 
  -3  17   2       76.74       76.66      2.91 o 
  -1  17   2      104.41      119.91      3.99 o 
   1  17   2      175.56      205.72      4.60 o 
   3  17   2       90.74       98.25      3.29 o 
   5  17   2        0.45       -0.01      1.54 o 
  -4  18   2      131.46      148.43      4.02 o 
  -2  18   2        2.37        1.95      2.30 o 
   0  18   2      135.78      156.88      4.53 o 
   2  18   2      135.21      166.28      4.05 o 
   4  18   2       27.16       28.78      3.59 o 
 -17   1   3       88.23       88.77      4.86 o 
 -15   1   3       96.86       91.51      3.92 o 
 -13   1   3      221.95      227.28      4.38 o 
 -11   1   3     1087.79     1089.43      8.81 o 
  -9   1   3      680.34      658.22      6.13 o 
  -7   1   3     1292.09     1309.90     13.92 o 
  -5   1   3     3331.99     3589.36     19.97 o 
  -3   1   3     1729.26     1785.77      9.63 o 
  -1   1   3     1947.64     1803.58      9.10 o 
   1   1   3      160.88      158.77      1.05 o 
   3   1   3     7133.24     7583.87     34.09 o 
   5   1   3     5313.77     5729.27     26.79 o 
   7   1   3     1052.34     1039.63      5.83 o 
   9   1   3      220.70      204.71      3.13 o 
  11   1   3      382.89      387.16      4.18 o 
  13   1   3      196.01      199.57      3.74 o 
  15   1   3      360.17      369.68      4.88 o 
 -16   2   3       52.01       52.24      4.02 o 
 -14   2   3      552.72      539.74      9.45 o 
 -12   2   3       75.26       72.23      3.43 o 
 -10   2   3       33.61       40.32      2.15 o 
  -8   2   3     1287.77     1339.92      8.97 o 
  -6   2   3     2858.20     3121.00     30.20 o 
  -4   2   3      352.61      317.42      2.59 o 
  -2   2   3      453.41      397.78      3.26 o 
   0   2   3      484.45      461.02      4.03 o 
   2   2   3      431.77      454.19      2.59 o 
   4   2   3     2727.41     2763.59     11.65 o 
   6   2   3     2043.60     2058.38     10.14 o 
   8   2   3       59.17       52.92      1.70 o 
  10   2   3      772.78      774.54      5.52 o 
  12   2   3      137.17      132.90      3.06 o 
  14   2   3       56.02       57.06      2.72 o 
  16   2   3        2.34        2.16      2.22 o 
 -17   3   3       92.28       89.16      4.92 o 
 -15   3   3       38.35       46.99      4.55 o 
 -13   3   3      119.15      129.39      3.72 o 
 -11   3   3     1853.88     1803.78     13.26 o 
  -9   3   3       27.71       28.81      1.86 o 
  -7   3   3      684.40      706.36      5.28 o 
  -5   3   3     1051.95     1132.78      7.09 o 
  -3   3   3     4315.59     4298.61     81.46 o 
  -1   3   3      405.14      422.17      2.18 o 
   1   3   3      370.93      371.56      2.18 o 
   3   3   3      158.49      139.15      1.09 o 
   5   3   3      200.56      211.80      1.70 o 
   7   3   3      219.82      230.26      2.37 o 
   9   3   3      268.61      276.30      3.08 o 
  11   3   3       19.64       19.70      2.00 o 
  13   3   3      789.04      779.94      7.12 o 
  15   3   3       90.79       85.97      3.24 o 
 -16   4   3       91.74       95.42      4.63 o 
 -14   4   3      220.80      215.39      5.17 o 
 -12   4   3     1101.97     1080.85     10.54 o 
 -10   4   3      219.82      215.87      3.63 o 
  -8   4   3      298.73      272.47      3.56 o 
  -6   4   3      394.02      397.03      3.48 o 
  -4   4   3     1099.91     1117.55      7.97 o 
  -2   4   3     2832.61     3012.83     15.15 o 
   0   4   3      276.42      245.27      2.12 o 
   2   4   3     1442.58     1528.89      6.75 o 
   4   4   3      268.17      262.61      1.75 o 
   6   4   3      670.20      680.77      3.98 o 
   8   4   3      144.77      149.02      2.09 o 
  10   4   3     1053.61     1020.88      6.92 o 
  12   4   3        5.71        5.26      1.63 o 
  14   4   3       15.48       12.57      2.15 o 
 -17   5   3       41.52       21.47      7.77 o 
 -15   5   3       69.40       65.47      4.69 o 
 -13   5   3      120.64      133.90      4.62 o 
 -11   5   3      114.79      115.90      3.23 o 
  -9   5   3      273.93      265.52      3.68 o 
  -7   5   3       88.61       81.14      2.08 o 
  -5   5   3      780.44      811.39      6.73 o 
  -3   5   3      695.71      732.18      4.08 o 
  -1   5   3      340.92      391.99      2.80 o 
   1   5   3      599.81      636.53      3.28 o 
   3   5   3     2997.45     3197.30     16.13 o 
   5   5   3      238.87      252.55      1.95 o 
   7   5   3        3.78        2.62      0.85 o 
   9   5   3       71.49       62.57      2.14 o 
  11   5   3       39.39       42.83      2.02 o 
  13   5   3        5.56        3.61      2.01 o 
  15   5   3       30.60       23.99      2.44 o 
 -16   6   3       14.63       10.01      3.78 o 
 -14   6   3      116.44      114.58      3.45 o 
 -12   6   3      133.16      130.77      3.67 o 
 -10   6   3      270.88      274.89      4.41 o 
  -8   6   3       64.73       64.13      2.72 o 
  -6   6   3      672.79      612.41      6.13 o 
  -4   6   3      882.57      889.53      6.08 o 
  -2   6   3     2268.83     2508.29     28.77 o 
   0   6   3     1221.38     1242.25      5.64 o 
   2   6   3     1907.73     2025.83      8.35 o 
   4   6   3     2024.47     2088.80     10.39 o 
   6   6   3      653.45      642.11      4.04 o 
   8   6   3       31.56       34.66      1.53 o 
  10   6   3      104.74      103.64      2.36 o 
  12   6   3       24.07       22.58      2.10 o 
  14   6   3        5.17        3.54      2.14 o 
 -15   7   3      207.69      214.43      4.34 o 
 -13   7   3       29.97       28.13      2.38 o 
 -11   7   3      173.57      170.96      2.96 o 
  -9   7   3     1761.36     1781.32     12.17 o 
  -7   7   3      464.69      481.16      4.14 o 
  -5   7   3      488.73      492.58      5.29 o 
  -3   7   3       50.85       60.96      1.89 o 
  -1   7   3     1843.78     2042.47     12.42 o 
   1   7   3     2399.46     2672.04     13.27 o 
   3   7   3     1185.82     1217.68      5.65 o 
   5   7   3      941.08      953.35      6.26 o 
   7   7   3      901.74      928.33      7.00 o 
   9   7   3      384.53      372.71      4.26 o 
  11   7   3       31.11       23.40      1.80 o 
  13   7   3       18.05       18.41      2.31 o 
 -16   8   3       72.26       69.17      9.32 o 
 -14   8   3       20.39       21.82      5.59 o 
 -12   8   3      155.81      156.39      3.60 o 
 -10   8   3      151.41      157.52      3.07 o 
  -8   8   3     1369.21     1308.11     10.11 o 
  -6   8   3      131.31      122.24      1.57 o 
  -4   8   3       12.60       10.55      1.50 o 
  -2   8   3      357.91      375.01      4.22 o 
   0   8   3      198.75      189.07      2.67 o 
   2   8   3      343.93      362.29      2.37 o 
   4   8   3      117.47      104.62      1.83 o 
   6   8   3       34.00       34.78      1.85 o 
   8   8   3      431.16      401.89      4.82 o 
  10   8   3      168.01      175.36      2.99 o 
  12   8   3       51.81       54.83      2.54 o 
  14   8   3       50.51       56.21      2.97 o 
 -15   9   3      257.09      257.94      5.23 o 
 -13   9   3       70.95       67.99      3.09 o 
 -11   9   3       43.08       44.11      2.40 o 
  -9   9   3      626.35      640.75      5.61 o 
  -7   9   3       74.03       81.70      1.50 o 
  -5   9   3       57.94       57.65      2.24 o 
  -3   9   3      170.58      153.24      5.14 o 
  -1   9   3       12.24       20.87      1.54 o 
   1   9   3      535.61      537.73      3.51 o 
   3   9   3      421.07      412.75      3.37 o 
   5   9   3       93.91       96.83      1.69 o 
   7   9   3       83.24       79.42      2.29 o 
   9   9   3       23.08       15.80      2.45 o 
  11   9   3       17.94       18.66      2.47 o 
  13   9   3       47.46       35.22      5.72 o 
 -14  10   3       41.23       33.20      6.04 o 
 -12  10   3       33.73       27.98      5.95 o 
 -10  10   3      411.64      380.38      4.58 o 
  -8  10   3     1375.13     1284.86      9.01 o 
  -6  10   3       72.10       79.16      3.25 o 
  -4  10   3      282.27      271.44      3.61 o 
  -2  10   3      528.65      532.85      5.44 o 
   0  10   3      313.79      327.37      4.58 o 
   2  10   3        5.05        2.06      0.70 o 
   4  10   3        1.95        0.24      0.80 o 
   6  10   3      266.02      266.30      2.85 o 
   8  10   3      274.85      273.55      3.62 o 
  10  10   3      341.50      355.73      5.19 o 
  12  10   3      121.17      127.48      4.14 o 
 -13  11   3       51.60       58.61      5.39 o 
 -11  11   3       17.82       18.21      1.85 o 
  -9  11   3      502.76      456.85      4.58 o 
  -7  11   3      124.15      112.86      3.27 o 
  -5  11   3       16.08       11.60      2.10 o 
  -3  11   3      239.89      235.20      4.46 o 
  -1  11   3      175.86      160.18      4.21 o 
   1  11   3     1092.75     1050.68      6.60 o 
   3  11   3      158.90      162.81      2.38 o 
   5  11   3      250.43      252.82      3.27 o 
   7  11   3      445.33      460.56      4.29 o 
   9  11   3      761.29      748.60      7.92 o 
  11  11   3       29.51       32.63      2.84 o 
 -12  12   3      436.76      432.91      8.57 o 
 -10  12   3      466.01      437.50     18.80 o 
  -8  12   3      292.93      252.56      4.59 o 
  -6  12   3     1058.32      954.39      8.84 o 
  -4  12   3      522.51      455.84      5.38 o 
  -2  12   3      348.92      301.77      3.75 o 
   0  12   3      493.54      479.02      7.29 o 
   2  12   3     1067.70     1081.96      7.28 o 
   4  12   3     1135.00     1133.44      8.01 o 
   6  12   3      302.20      309.09      3.54 o 
   8  12   3      126.31      124.90      2.77 o 
  10  12   3      113.52      113.89      3.05 o 
  12  12   3       62.03       65.66      4.68 o 
 -11  13   3       36.97       49.09      3.67 o 
  -9  13   3      153.06      152.34      4.49 o 
  -7  13   3       44.16       47.27      3.89 o 
  -5  13   3      294.04      250.58      4.23 o 
  -3  13   3      297.70      277.43      5.20 o 
  -1  13   3      103.16       97.36      3.12 o 
   1  13   3       15.17       19.94      0.83 o 
   3  13   3      901.33      898.36      6.68 o 
   5  13   3      108.83      118.64      2.58 o 
   7  13   3       22.66       23.31      2.30 o 
   9  13   3      130.86      139.33      4.35 o 
  11  13   3       51.74       40.64      4.12 o 
 -10  14   3       98.84      108.62      4.26 o 
  -8  14   3       53.85       50.45      3.57 o 
  -6  14   3       52.64       45.31      2.94 o 
  -4  14   3      324.52      287.36      4.89 o 
  -2  14   3       37.28       41.24      2.39 o 
   0  14   3       45.64       41.49      2.63 o 
   2  14   3      378.36      371.36      3.94 o 
   4  14   3      267.75      273.62      4.04 o 
   6  14   3      121.29      120.59      2.93 o 
   8  14   3       85.38       90.63      3.96 o 
  10  14   3      148.97      142.84      4.04 o 
  -9  15   3        4.86        5.75      2.83 o 
  -7  15   3       52.53       44.07      3.51 o 
  -5  15   3       15.59       12.95      2.64 o 
  -3  15   3       63.16       58.50      3.29 o 
  -1  15   3       83.79       81.29      3.81 o 
   1  15   3      181.77      182.20      4.55 o 
   3  15   3      378.10      376.07      4.52 o 
   5  15   3       17.89       15.16      2.34 o 
   7  15   3       40.83       40.05      2.35 o 
   9  15   3        0.34       -1.87      2.25 o 
  -8  16   3       40.46       41.16      3.83 o 
  -6  16   3       82.66      107.53      4.30 o 
  -4  16   3       13.56       15.17      2.77 o 
  -2  16   3       55.31       52.09      3.23 o 
   0  16   3       24.73       22.88      2.67 o 
   2  16   3       69.27       73.70      2.60 o 
   4  16   3       34.42       32.04      2.77 o 
   6  16   3       29.52       18.54      5.17 o 
  -7  17   3        8.09        9.06      2.87 o 
  -5  17   3       68.36       94.64      3.33 o 
  -3  17   3       23.31       17.61      8.70 o 
  -1  17   3       51.69       63.05      3.75 o 
   1  17   3      116.68      132.24      3.29 o 
   3  17   3      199.00      229.46      5.03 o 
   5  17   3      167.37      189.41      4.02 o 
  -4  18   3       47.76       51.14      4.41 o 
  -2  18   3      161.22      194.77      5.24 o 
   0  18   3       67.30       77.46      4.05 o 
   2  18   3       16.73       13.06      4.06 o 
 -16   0   4      206.11      216.28      7.46 o 
 -14   0   4      171.75      170.69     12.02 o 
 -12   0   4       35.18       40.35      4.03 o 
 -10   0   4      253.72      256.64      5.99 o 
  -8   0   4     1403.28     1521.52     14.18 o 
  -6   0   4     4054.43     4155.38     34.04 o 
  -4   0   4     8029.16     9128.70     75.25 o 
  -2   0   4    15309.61    16270.52    430.81 o 
   0   0   4     1920.84     1944.11     12.02 o 
   2   0   4      671.61      652.29      4.25 o 
   4   0   4     1371.74     1385.50      8.17 o 
   6   0   4     4005.14     4255.77     29.75 o 
   8   0   4     3317.41     3352.03     24.96 o 
  10   0   4      232.21      234.34      4.13 o 
  12   0   4      115.56      113.04      3.73 o 
  14   0   4       12.49       16.65      3.03 o 
 -17   1   4        0.45        0.67      2.95 o 
 -15   1   4       18.31       19.12      3.11 o 
 -13   1   4      160.18      153.95      3.86 o 
 -11   1   4       10.56        8.49      1.88 o 
  -9   1   4      500.24      492.04      4.92 o 
  -7   1   4       11.43       10.34      1.21 o 
  -5   1   4     2638.64     2897.69     16.76 o 
  -3   1   4     2316.13     2543.04     15.69 o 
  -1   1   4      536.14      580.34      3.14 o 
   1   1   4     2515.25     2658.00     10.78 o 
   3   1   4     1659.18     1750.95      6.95 o 
   5   1   4      787.97      776.65      5.66 o 
   7   1   4     2188.07     2249.90     31.21 o 
   9   1   4      988.54      997.94      6.54 o 
  11   1   4       95.94       97.89      2.86 o 
  13   1   4       57.81       63.73      2.64 o 
  15   1   4       41.96       40.67      2.69 o 
 -16   2   4       29.60       33.30      3.70 o 
 -14   2   4      151.94      143.26      4.12 o 
 -12   2   4      182.01      175.67      3.76 o 
 -10   2   4      116.50      120.93      2.78 o 
  -8   2   4      275.24      289.61      3.47 o 
  -6   2   4      157.84      165.64      2.11 o 
  -4   2   4     4679.61     5138.01     33.21 o 
  -2   2   4        3.99        3.93      0.59 o 
   0   2   4      498.88      516.50      2.44 o 
   2   2   4      786.98      792.47      3.27 o 
   4   2   4      262.64      275.93      1.98 o 
   6   2   4      689.75      717.19      5.26 o 
   8   2   4     1266.92     1253.88      7.59 o 
  10   2   4       39.97       45.85      2.01 o 
  12   2   4        7.42        9.73      1.75 o 
  14   2   4      156.23      152.08      3.52 o 
 -17   3   4       27.48       22.14      3.97 o 
 -15   3   4       18.71       20.27      3.33 o 
 -13   3   4      530.02      510.49      7.34 o 
 -11   3   4     1209.12     1142.45      9.38 o 
  -9   3   4      366.48      343.70      3.95 o 
  -7   3   4      369.69      359.63      3.46 o 
  -5   3   4      270.68      284.58      3.64 o 
  -3   3   4      802.18      870.07      5.62 o 
  -1   3   4      122.48      139.03      1.30 o 
   1   3   4     1014.39     1104.07      6.14 o 
   3   3   4       74.91       86.78      0.83 o 
   5   3   4       94.74      101.74      1.34 o 
   7   3   4      790.47      823.42      5.44 o 
   9   3   4        0.32        1.37      1.06 o 
  11   3   4        7.33        4.70      1.43 o 
  13   3   4       31.15       22.95      2.40 o 
  15   3   4       89.16       95.73      3.75 o 
 -16   4   4      171.25      173.17      5.12 o 
 -14   4   4      112.05      110.24      3.91 o 
 -12   4   4      370.07      382.71      5.30 o 
 -10   4   4      903.05      908.02      7.74 o 
  -8   4   4      730.70      678.30      6.19 o 
  -6   4   4     1045.16     1031.41      8.24 o 
  -4   4   4     1759.20     1787.93     11.98 o 
  -2   4   4       42.04       43.70      1.67 o 
   0   4   4       14.12       12.56      0.69 o 
   2   4   4      347.86      380.33      6.28 o 
   4   4   4      271.62      290.15      1.94 o 
   6   4   4      527.04      517.22      3.17 o 
   8   4   4      168.90      175.60      2.38 o 
  10   4   4       59.15       60.34      2.13 o 
  12   4   4      146.37      157.63      2.95 o 
  14   4   4       69.27       64.58      2.74 o 
 -15   5   4      218.88      221.33      5.31 o 
 -13   5   4      259.76      253.78      4.90 o 
 -11   5   4     2028.55     2044.46     15.63 o 
  -9   5   4      327.43      317.34      4.01 o 
  -7   5   4      429.33      437.00      5.14 o 
  -5   5   4     1468.82     1645.76     11.43 o 
  -3   5   4      420.55      419.79      2.46 o 
  -1   5   4       77.27       89.44      0.82 o 
   1   5   4      470.63      431.25      5.47 o 
   3   5   4       53.14       61.57      0.76 o 
   5   5   4      743.96      797.47      4.07 o 
   7   5   4      187.66      190.62      2.10 o 
   9   5   4      462.88      435.41      4.19 o 
  11   5   4      528.82      505.38      4.70 o 
  13   5   4      140.65      149.56      3.84 o 
 -16   6   4      411.69      422.23      6.36 o 
 -14   6   4      409.94      407.30      6.78 o 
 -12   6   4      104.86      110.61      3.80 o 
 -10   6   4      220.48      227.63      3.88 o 
  -8   6   4       84.06       85.74      3.08 o 
  -6   6   4      568.80      550.32      5.30 o 
  -4   6   4      378.63      359.79      2.52 o 
  -2   6   4      866.34      936.71      6.41 o 
   0   6   4      815.29      913.20      6.64 o 
   2   6   4     2311.03     2526.25     26.12 o 
   4   6   4      384.19      426.88      2.48 o 
   6   6   4       35.86       44.57      1.10 o 
   8   6   4      464.27      451.92      3.93 o 
  10   6   4       99.70      104.05      2.34 o 
  12   6   4       58.99       57.43      2.24 o 
  14   6   4      102.72      106.33      3.43 o 
 -15   7   4       63.73       64.89      3.63 o 
 -13   7   4       69.93       78.38      2.92 o 
 -11   7   4       35.59       34.89      3.12 o 
  -9   7   4      501.85      490.42      7.50 o 
  -7   7   4      155.72      137.82      3.14 o 
  -5   7   4     1321.17     1241.25      7.29 o 
  -3   7   4      390.67      355.46      3.47 o 
  -1   7   4       29.54       23.69      0.81 o 
   1   7   4       35.93       33.63      0.63 o 
   3   7   4      740.60      739.05      3.59 o 
   5   7   4      177.94      177.64      2.40 o 
   7   7   4      478.55      460.89      3.99 o 
   9   7   4      440.60      441.61      5.02 o 
  11   7   4       71.02       68.28      2.20 o 
  13   7   4       69.42       81.75      2.81 o 
 -14   8   4      269.28      287.49      4.98 o 
 -12   8   4      297.98      305.29      4.41 o 
 -10   8   4      267.66      286.03      3.64 o 
  -8   8   4      258.08      246.63      2.93 o 
  -6   8   4      996.56      959.32      6.03 o 
  -4   8   4      818.82      829.60      6.09 o 
  -2   8   4      124.63      127.83      1.86 o 
   0   8   4      602.59      589.12      3.63 o 
   2   8   4      833.22      861.48      4.39 o 
   4   8   4       74.65       80.04      1.18 o 
   6   8   4      209.92      236.13      2.87 o 
   8   8   4       14.49       15.46      1.50 o 
  10   8   4      400.90      416.01      4.75 o 
  12   8   4       39.43       34.65      2.30 o 
 -15   9   4       67.33       43.89     11.18 o 
 -13   9   4       74.62       74.56      2.92 o 
 -11   9   4      479.15      481.60      5.17 o 
  -9   9   4      169.90      161.37      2.52 o 
  -7   9   4      689.58      629.59      4.71 o 
  -5   9   4      231.01      212.73      3.16 o 
  -3   9   4      443.97      453.69      4.54 o 
  -1   9   4      255.22      245.82      3.15 o 
   1   9   4     1023.97      983.96      4.97 o 
   3   9   4      310.65      317.81      2.40 o 
   5   9   4       50.23       54.12      1.68 o 
   7   9   4       56.08       58.85      1.79 o 
   9   9   4      123.73      117.62      2.75 o 
  11   9   4      358.01      354.37      4.74 o 
  13   9   4      180.45      184.17      4.16 o 
 -14  10   4      156.41      164.94      5.42 o 
 -12  10   4        1.46        0.49      1.28 o 
 -10  10   4       98.85      106.54      3.85 o 
  -8  10   4      256.01      217.21      2.23 o 
  -6  10   4      162.75      133.16      3.13 o 
  -4  10   4      109.34      100.78      4.13 o 
  -2  10   4       82.23       75.47      2.10 o 
   0  10   4      139.56      126.60      2.77 o 
   2  10   4      128.22      128.61      1.45 o 
   4  10   4      135.88      121.93      1.60 o 
   6  10   4      108.19      107.51      1.95 o 
   8  10   4       47.72       46.57      1.97 o 
  10  10   4      257.69      251.39      3.87 o 
  12  10   4       73.39       67.31      3.21 o 
 -13  11   4       23.29       18.83      4.12 o 
 -11  11   4      110.05      105.12      4.45 o 
  -9  11   4      151.87      142.27      5.42 o 
  -7  11   4      282.54      260.87      4.82 o 
  -5  11   4     1243.17     1123.18      8.83 o 
  -3  11   4      294.62      253.71      5.74 o 
  -1  11   4      400.80      353.83      4.78 o 
   1  11   4      143.53      121.03      2.72 o 
   3  11   4      634.51      643.00      4.11 o 
   5  11   4       14.88       13.14      1.14 o 
   7  11   4      172.01      177.02      2.54 o 
   9  11   4      451.50      457.61      5.17 o 
  11  11   4      156.38      169.91      3.70 o 
 -12  12   4      101.77      108.96      5.53 o 
 -10  12   4       16.74       15.07      3.08 o 
  -8  12   4        3.97        6.50      2.62 o 
  -6  12   4       37.63       39.14      2.52 o 
  -4  12   4       14.43        5.21      1.65 o 
  -2  12   4       53.47       37.78      2.85 o 
   0  12   4       99.92       87.07      2.78 o 
   2  12   4      185.91      189.07      2.11 o 
   4  12   4      378.68      388.53      3.40 o 
   6  12   4      238.72      253.11      3.41 o 
   8  12   4       28.80       31.65      2.34 o 
  10  12   4       29.76       20.78      2.49 o 
 -11  13   4        0.42        4.04      2.81 o 
  -9  13   4        8.40        6.85      2.40 o 
  -7  13   4      253.40      233.51      5.08 o 
  -5  13   4      156.17      121.90      5.04 o 
  -3  13   4      109.62       97.14      2.91 o 
  -1  13   4      748.13      629.32      7.53 o 
   1  13   4      972.28      945.30      7.53 o 
   3  13   4     1025.11      985.17      7.05 o 
   5  13   4      440.84      441.49      4.00 o 
   7  13   4      129.54      127.83      2.48 o 
   9  13   4       80.09       91.13      4.55 o 
 -10  14   4      162.71      181.51      4.93 o 
  -8  14   4       32.04       35.34      3.03 o 
  -6  14   4       46.31       39.80      2.76 o 
  -4  14   4      408.60      350.77      4.25 o 
  -2  14   4      243.23      190.07      7.21 o 
   0  14   4       67.45       67.85      3.33 o 
   2  14   4       13.97       12.28      1.47 o 
   4  14   4      136.05      138.19      2.15 o 
   6  14   4      194.51      187.76      2.78 o 
   8  14   4      181.09      189.70      4.41 o 
  -9  15   4       21.95       37.87      3.83 o 
  -7  15   4        0.43        0.84      2.13 o 
  -5  15   4       25.40       24.16      2.58 o 
  -3  15   4       20.71       13.31      3.98 o 
  -1  15   4        7.83        5.58      3.56 o 
   1  15   4      138.83      130.82      4.70 o 
   3  15   4       38.52       31.26      2.83 o 
   5  15   4       93.38       95.07      2.90 o 
   7  15   4       32.46       33.21      2.69 o 
  -8  16   4      180.21      198.44      5.02 o 
  -6  16   4       24.22       21.37      5.04 o 
  -4  16   4       58.50       60.97      2.69 o 
  -2  16   4       20.55        7.56      3.97 o 
   0  16   4        3.40        1.73      1.96 o 
   2  16   4      141.25      145.04      3.34 o 
   4  16   4       60.24       55.34      4.14 o 
   6  16   4       29.15       35.80      4.42 o 
  -5  17   4      113.37      134.18      3.94 o 
  -3  17   4        9.14       10.14      3.09 o 
  -1  17   4       34.84       40.72     12.06 o 
   1  17   4       19.04       11.18      3.62 o 
   3  17   4       45.98       50.60      4.76 o 
 -17   1   5       62.71       70.05      4.38 o 
 -15   1   5       28.05       30.71      3.14 o 
 -13   1   5      299.86      296.18      4.86 o 
 -11   1   5      543.12      504.37      5.49 o 
  -9   1   5      173.16      158.09      3.20 o 
  -7   1   5       61.28       48.53      1.77 o 
  -5   1   5      583.06      620.29      4.29 o 
  -3   1   5      192.48      185.17      2.03 o 
  -1   1   5     4466.29     4917.23     22.13 o 
   1   1   5     2679.38     2750.25     16.70 o 
   3   1   5     1139.38     1194.86      5.19 o 
   5   1   5     1501.99     1438.64      7.18 o 
   7   1   5     1920.81     1986.59     10.63 o 
   9   1   5      317.15      308.08      3.14 o 
  11   1   5      146.29      141.65      3.02 o 
  13   1   5       57.78       62.94      2.71 o 
 -16   2   5       23.59       22.44      3.68 o 
 -14   2   5       65.51       68.85      3.42 o 
 -12   2   5      317.59      302.96      4.65 o 
 -10   2   5      237.67      202.51      3.40 o 
  -8   2   5       12.49       14.31      1.50 o 
  -6   2   5      199.99      206.59      2.39 o 
  -4   2   5      622.09      691.44      5.04 o 
  -2   2   5      327.92      376.88      2.54 o 
   0   2   5      494.58      510.21      2.52 o 
   2   2   5      188.49      199.04      1.56 o 
   4   2   5      427.62      447.20      2.65 o 
   6   2   5      666.72      690.36      3.99 o 
   8   2   5      782.73      751.82      5.17 o 
  10   2   5      658.73      652.90      5.06 o 
  12   2   5      282.11      289.16      3.84 o 
  14   2   5       28.14       25.07      3.64 o 
 -15   3   5      303.41      298.20      6.04 o 
 -13   3   5       79.70       79.56      3.72 o 
 -11   3   5      714.67      695.77      8.82 o 
  -9   3   5     1036.22     1034.02      8.02 o 
  -7   3   5      241.94      238.85      2.86 o 
  -5   3   5        5.62        4.19      0.99 o 
  -3   3   5      392.74      423.64      3.12 o 
  -1   3   5       10.34       14.52      0.63 o 
   1   3   5      427.33      403.58      3.03 o 
   3   3   5      138.01      137.75      1.10 o 
   5   3   5      368.01      343.47      2.43 o 
   7   3   5      246.59      237.33      2.46 o 
   9   3   5      246.56      234.68      3.03 o 
  11   3   5       84.45       91.92      2.90 o 
  13   3   5       33.62       30.20      2.49 o 
 -16   4   5       55.08       49.83      4.72 o 
 -14   4   5      534.06      534.49      6.96 o 
 -12   4   5      461.48      446.19      5.70 o 
 -10   4   5     1415.18     1348.66     10.36 o 
  -8   4   5     1746.67     1673.11     13.06 o 
  -6   4   5      839.63      816.78     14.13 o 
  -4   4   5      553.70      568.34      3.69 o 
  -2   4   5      171.89      182.91      1.45 o 
   0   4   5      166.00      157.31      1.81 o 
   2   4   5      262.82      263.42      2.75 o 
   4   4   5       79.98       70.88      0.95 o 
   6   4   5      204.45      188.72      2.06 o 
   8   4   5       51.02       53.86      1.84 o 
  10   4   5       27.91       29.14      1.70 o 
  12   4   5       35.40       31.48      2.30 o 
  14   4   5      145.69      152.57      3.43 o 
 -15   5   5       24.30       22.84      3.23 o 
 -13   5   5       87.78       69.94      4.58 o 
 -11   5   5      112.53      112.61      4.00 o 
  -9   5   5      800.29      786.43      8.31 o 
  -7   5   5      635.31      598.22      5.81 o 
  -5   5   5       18.79       17.14      1.90 o 
  -3   5   5      437.49      414.69      2.64 o 
  -1   5   5      508.37      517.28      4.68 o 
   1   5   5      132.35      137.60      2.18 o 
   3   5   5      477.12      513.27      4.38 o 
   5   5   5      184.05      202.46      2.12 o 
   7   5   5      187.67      183.42      2.10 o 
   9   5   5        8.89        9.67      1.22 o 
  11   5   5       85.80      104.81      2.71 o 
  13   5   5       96.97      105.71      3.07 o 
 -16   6   5      219.30      226.13      5.84 o 
 -14   6   5      326.86      331.36      5.82 o 
 -12   6   5     1379.65     1403.52     13.80 o 
 -10   6   5      663.87      668.67      7.61 o 
  -8   6   5      565.50      560.98      6.11 o 
  -6   6   5      563.37      564.30      5.69 o 
  -4   6   5     1320.87     1296.20      6.93 o 
  -2   6   5      321.20      300.66      1.98 o 
   0   6   5     1048.37     1029.29      7.72 o 
   2   6   5       71.12       71.73      1.80 o 
   4   6   5      163.12      181.51      2.83 o 
   6   6   5       95.46       79.50      1.88 o 
   8   6   5       23.33       21.99      1.17 o 
  10   6   5       23.11       25.64      1.74 o 
  12   6   5      122.49      120.65      2.73 o 
 -15   7   5      173.85      166.03      4.37 o 
 -13   7   5      239.88      255.66      6.74 o 
 -11   7   5     1034.19     1050.62     10.95 o 
  -9   7   5     1497.87     1500.36     14.23 o 
  -7   7   5     4656.89     4629.95     33.79 o 
  -5   7   5      395.99      382.99      2.94 o 
  -3   7   5      594.42      555.39      4.20 o 
  -1   7   5      203.52      197.10      4.59 o 
   1   7   5      102.82      115.45      2.57 o 
   3   7   5      521.87      555.69      5.26 o 
   5   7   5       93.92      106.47      1.36 o 
   7   7   5       58.41       53.44      2.43 o 
   9   7   5        0.34        1.48      1.30 o 
  11   7   5       39.20       36.55      4.70 o 
  13   7   5      148.94      157.69      6.12 o 
 -14   8   5       27.47       23.04      5.44 o 
 -12   8   5       90.85       98.99      2.98 o 
 -10   8   5       13.00       17.10      1.56 o 
  -8   8   5      773.41      803.19      5.90 o 
  -6   8   5     1112.81     1068.33      4.97 o 
  -4   8   5      126.83      122.41      2.19 o 
  -2   8   5      661.04      629.19      4.65 o 
   0   8   5      193.93      186.27      5.34 o 
   2   8   5       69.55       69.18      1.76 o 
   4   8   5      149.79      137.30      2.46 o 
   6   8   5      268.54      232.02      2.10 o 
   8   8   5      166.54      147.38      2.50 o 
  10   8   5       13.54       14.90      2.20 o 
  12   8   5      145.36      150.26      3.85 o 
 -13   9   5       36.42       34.92      9.12 o 
 -11   9   5      164.15      169.21      3.67 o 
  -9   9   5      134.31      134.86      2.68 o 
  -7   9   5      706.51      681.56      6.32 o 
  -5   9   5       54.65       62.84      2.04 o 
  -3   9   5      449.93      470.13      3.96 o 
  -1   9   5      462.28      461.06      4.13 o 
   1   9   5       28.69       22.53      1.03 o 
   3   9   5        5.09        4.10      1.36 o 
   5   9   5       77.78       71.54      1.64 o 
   7   9   5        9.34        7.52      1.12 o 
   9   9   5       66.95       62.28      5.65 o 
  11   9   5       49.82       56.66      3.54 o 
 -14  10   5       28.55       17.40      5.92 o 
 -12  10   5        9.53        7.65      2.95 o 
 -10  10   5       15.07       14.88      2.67 o 
  -8  10   5      125.46      110.21      3.17 o 
  -6  10   5      291.94      270.96      3.87 o 
  -4  10   5       49.99       42.41      1.80 o 
  -2  10   5      574.33      526.83      4.15 o 
   0  10   5      472.40      442.43      3.14 o 
   2  10   5      170.64      174.90      4.59 o 
   4  10   5      114.75      103.85      2.50 o 
   6  10   5      108.49      110.81      2.20 o 
   8  10   5      123.19      127.12      2.84 o 
  10  10   5      301.05      305.18      6.37 o 
 -13  11   5       28.72       23.76      8.35 o 
 -11  11   5       35.41       31.62      3.45 o 
  -9  11   5       91.44       90.79      4.18 o 
  -7  11   5      229.99      203.69      4.07 o 
  -5  11   5      385.20      332.41      4.39 o 
  -3  11   5      103.03      105.24      2.42 o 
  -1  11   5       51.94       48.07      2.45 o 
   1  11   5       51.13       53.43      1.25 o 
   3  11   5      346.27      303.47      6.75 o 
   5  11   5      289.08      277.41      6.05 o 
   7  11   5      174.79      177.25      3.87 o 
   9  11   5      106.54      111.56      5.14 o 
 -12  12   5      171.30      191.63      8.14 o 
 -10  12   5      210.80      224.44      4.83 o 
  -8  12   5        4.07        1.45      1.74 o 
  -6  12   5       59.79       56.27      2.84 o 
  -4  12   5       24.01       27.20      2.15 o 
  -2  12   5      645.29      618.52      5.38 o 
   0  12   5     1127.15      993.07     10.18 o 
   2  12   5     1299.79     1191.42     14.65 o 
   4  12   5       32.47       39.03      1.39 o 
   6  12   5      241.09      242.00      4.17 o 
   8  12   5       86.31       95.15      4.13 o 
  10  12   5      229.56      232.30      5.33 o 
 -11  13   5       38.63       32.98      5.39 o 
  -9  13   5       67.61       68.54      3.45 o 
  -7  13   5       91.20       89.94      5.61 o 
  -5  13   5      289.48      288.16      4.56 o 
  -3  13   5      151.66      127.55      2.95 o 
  -1  13   5      518.58      446.27     10.52 o 
   1  13   5       19.58       13.09      2.01 o 
   3  13   5      421.28      417.35      6.38 o 
   5  13   5      267.94      271.99      4.16 o 
   7  13   5       38.80       41.28      2.94 o 
   9  13   5       40.86       46.09      3.94 o 
 -10  14   5      174.60      191.01      5.03 o 
  -8  14   5      145.85      151.57      4.57 o 
  -6  14   5       66.24       65.58      4.40 o 
  -4  14   5      225.26      216.93      4.29 o 
  -2  14   5       14.61        7.85      5.29 o 
   0  14   5       84.30       73.99      2.48 o 
   2  14   5       16.12       20.33     16.58 o 
   4  14   5      156.14      152.89      5.40 o 
   6  14   5      183.97      194.86      6.18 o 
  -7  15   5       32.85       30.29      3.10 o 
  -5  15   5        1.83        2.87      1.69 o 
  -3  15   5       10.51        6.16      3.66 o 
  -1  15   5       17.04       11.54      6.03 o 
   1  15   5      130.14      133.88      5.90 o 
   3  15   5      192.16      181.91      6.64 o 
   5  15   5       92.38       95.73      7.75 o 
  -6  16   5       48.81       50.50      3.16 o 
  -4  16   5      118.03      133.26      3.56 o 
  -2  16   5      137.77      160.66      5.37 o 
   0  16   5       71.35       81.68      8.62 o 
   2  16   5       41.37       17.99     17.90 o 
   4  16   5        8.53        6.18      3.30 o 
  -3  17   5        4.41        6.37      3.70 o 
  -1  17   5      103.43      129.14      7.06 o 
 -16   0   6        6.21        7.18      4.02 o 
 -14   0   6      191.69      185.15      9.16 o 
 -12   0   6       87.60       92.07      4.46 o 
 -10   0   6       10.24       10.91      2.54 o 
  -8   0   6     1308.37     1375.19     14.32 o 
  -6   0   6     1411.38     1493.44     13.36 o 
  -4   0   6      479.76      481.29      9.37 o 
  -2   0   6     2473.93     2685.97     17.77 o 
   0   0   6     1120.96     1132.72      7.83 o 
   2   0   6     2263.76     2473.89     24.33 o 
   4   0   6     1225.93     1250.95      8.09 o 
   6   0   6      862.94      889.01      9.37 o 
   8   0   6      383.76      384.18      5.82 o 
  10   0   6      703.39      697.58      9.06 o 
  12   0   6      213.13      233.57      4.88 o 
 -15   1   6       26.78       24.28      3.12 o 
 -13   1   6       39.63       37.95      2.87 o 
 -11   1   6       28.84       29.65      2.45 o 
  -9   1   6      189.26      178.29      2.99 o 
  -7   1   6       75.49       75.15      1.89 o 
  -5   1   6       39.66       37.30      1.45 o 
  -3   1   6      323.10      334.35      2.93 o 
  -1   1   6     1282.83     1373.56      6.62 o 
   1   1   6       61.60       65.16      1.05 o 
   3   1   6      305.03      305.58      2.03 o 
   5   1   6       71.89       71.73      1.42 o 
   7   1   6     1139.75     1126.90      6.75 o 
   9   1   6      305.96      308.72      3.67 o 
  11   1   6       84.68       78.09      2.41 o 
  13   1   6       20.40       12.19      3.17 o 
 -16   2   6       19.35       24.78      3.72 o 
 -14   2   6      191.79      189.15      5.08 o 
 -12   2   6      121.40      109.37      3.30 o 
 -10   2   6       18.49       12.19      1.83 o 
  -8   2   6      188.20      151.09      2.63 o 
  -6   2   6      374.22      393.93      4.02 o 
  -4   2   6      780.27      825.05      6.45 o 
  -2   2   6     1028.09     1072.89      5.41 o 
   0   2   6      507.12      517.37      2.98 o 
   2   2   6      644.63      654.75      3.04 o 
   4   2   6      167.90      153.17      1.55 o 
   6   2   6      117.45      114.69      1.59 o 
   8   2   6      423.41      400.91      3.72 o 
  10   2   6      402.40      382.59      4.13 o 
  12   2   6      227.24      213.16      3.71 o 
 -15   3   6      141.82      155.47      5.30 o 
 -13   3   6       37.74       37.46      3.43 o 
 -11   3   6      478.26      449.76     10.83 o 
  -9   3   6      207.26      167.40      2.98 o 
  -7   3   6      932.28      904.93      7.97 o 
  -5   3   6      178.91      181.41      2.42 o 
  -3   3   6      178.53      184.38      2.18 o 
  -1   3   6       83.42      100.61      1.29 o 
   1   3   6      133.66      142.52      2.28 o 
   3   3   6       33.70       38.24      1.39 o 
   5   3   6      128.11      118.81      1.33 o 
   7   3   6      276.36      271.87      4.28 o 
   9   3   6      222.05      218.58      2.86 o 
  11   3   6       48.94       42.11      2.04 o 
  13   3   6       53.39       52.42      2.69 o 
 -16   4   6       48.46       51.09      4.73 o 
 -14   4   6      402.21      390.63      6.93 o 
 -12   4   6       32.62       24.98      2.57 o 
 -10   4   6      346.73      356.48      5.21 o 
  -8   4   6      783.07      812.47      7.50 o 
  -6   4   6     1479.96     1456.67     11.16 o 
  -4   4   6      119.44      117.13      1.54 o 
  -2   4   6      657.12      656.72      4.02 o 
   0   4   6      435.37      402.23      4.17 o 
   2   4   6      254.02      232.62      2.63 o 
   4   4   6      225.59      203.79      2.78 o 
   6   4   6      147.42      145.91      1.45 o 
   8   4   6      170.67      178.01      2.37 o 
  10   4   6       80.79       95.50      2.69 o 
  12   4   6      148.43      156.54      2.99 o 
 -15   5   6      137.19      133.81      4.90 o 
 -13   5   6      247.05      252.27      5.25 o 
 -11   5   6      141.82      151.93      4.51 o 
  -9   5   6      256.26      245.69      5.06 o 
  -7   5   6     3169.82     3134.03     22.78 o 
  -5   5   6     4739.78     4828.07     28.23 o 
  -3   5   6     1653.00     1644.91      8.72 o 
  -1   5   6      986.45      971.94      7.71 o 
   1   5   6      156.72      146.32      3.77 o 
   3   5   6      203.05      208.82      3.16 o 
   5   5   6        2.38        1.22      1.24 o 
   7   5   6      476.46      477.19      4.44 o 
   9   5   6       33.06       27.76      2.23 o 
  11   5   6        9.06        7.02      2.07 o 
 -14   6   6        3.03        4.46      3.14 o 
 -12   6   6      258.26      264.87      6.23 o 
 -10   6   6      327.38      336.38      5.21 o 
  -8   6   6     1501.90     1479.95     12.20 o 
  -6   6   6     2385.43     2352.10     14.37 o 
  -4   6   6     3296.54     3222.00     28.53 o 
  -2   6   6     1258.85     1244.36      7.32 o 
   0   6   6      877.94      871.96     11.38 o 
   2   6   6       88.81       88.06      2.30 o 
   4   6   6      758.94      767.17      6.67 o 
   6   6   6      157.90      175.31      3.25 o 
   8   6   6       13.19       10.28      1.21 o 
  10   6   6       18.99       14.95      3.28 o 
  12   6   6       27.59       29.06      6.45 o 
 -15   7   6       20.21       15.42      5.80 o 
 -13   7   6       14.53        7.76      4.83 o 
 -11   7   6      125.67      138.28      4.13 o 
  -9   7   6      106.86      112.02      4.16 o 
  -7   7   6      733.92      720.07      5.45 o 
  -5   7   6      989.55      995.47      8.57 o 
  -3   7   6      898.40      871.53      4.69 o 
  -1   7   6       73.57       72.06      3.89 o 
   1   7   6      282.78      293.60      4.17 o 
   3   7   6      163.27      157.14      2.98 o 
   5   7   6       70.41       65.72      2.69 o 
   7   7   6      104.03       93.79      4.61 o 
   9   7   6       14.82       14.06      2.43 o 
  11   7   6       78.77       91.71      3.91 o 
 -14   8   6      210.85      220.50     11.33 o 
 -12   8   6      107.62      110.53      4.28 o 
 -10   8   6      194.22      182.22      4.90 o 
  -8   8   6      484.45      458.22      6.73 o 
  -6   8   6      849.78      847.43     10.30 o 
  -4   8   6     2670.35     2675.80     15.15 o 
  -2   8   6      250.43      241.61      3.99 o 
   0   8   6     1683.08     1683.02     24.64 o 
   2   8   6      246.52      246.65      3.26 o 
   4   8   6      190.31      187.23      3.23 o 
   6   8   6       73.18       73.27      2.56 o 
   8   8   6       19.14       18.68      2.23 o 
  10   8   6       34.63       40.61      4.08 o 
 -13   9   6       25.31       24.34      8.69 o 
 -11   9   6       65.42       60.48      3.57 o 
  -9   9   6       44.08       44.89      2.69 o 
  -7   9   6      170.10      171.34      3.16 o 
  -5   9   6      373.57      373.61      5.89 o 
  -3   9   6      105.75      109.72      1.68 o 
  -1   9   6       18.41       25.72      4.35 o 
   1   9   6      526.22      519.82      5.09 o 
   3   9   6      120.52      119.14      3.25 o 
   5   9   6      154.91      162.40      3.87 o 
   7   9   6        6.85        5.44      2.10 o 
   9   9   6       66.23       73.05      4.05 o 
 -12  10   6       45.51       47.37     14.10 o 
 -10  10   6       35.36       40.71      3.15 o 
  -8  10   6       11.65       11.99      2.34 o 
  -6  10   6       53.57       49.24      2.41 o 
  -4  10   6      232.85      226.52      3.25 o 
  -2  10   6       93.62       81.15      1.46 o 
   0  10   6       27.63       22.93      4.56 o 
   2  10   6      114.39      108.27      2.73 o 
   4  10   6      140.68      144.35      3.58 o 
   6  10   6      129.29      130.02      5.23 o 
   8  10   6        3.22        1.73      2.15 o 
  10  10   6       62.54       55.74      3.80 o 
 -11  11   6       41.89       46.84      5.16 o 
  -9  11   6       74.00       80.70      3.53 o 
  -7  11   6       90.60       98.20      2.86 o 
  -5  11   6       99.79       96.51      2.67 o 
  -3  11   6      182.73      167.58      2.98 o 
  -1  11   6      102.02       98.20      5.02 o 
   1  11   6       30.45       31.72      6.28 o 
   3  11   6      204.92      181.92      4.93 o 
   5  11   6      238.50      233.77      4.60 o 
   7  11   6      225.13      226.68      7.53 o 
   9  11   6      129.98      137.64      3.88 o 
 -10  12   6       13.87       11.15      2.76 o 
  -8  12   6       10.60       11.50      2.71 o 
  -6  12   6       17.20       18.94      1.98 o 
  -4  12   6      203.80      191.16      2.75 o 
  -2  12   6       57.87       57.06      4.28 o 
   0  12   6      152.80      155.48      5.81 o 
   2  12   6      206.09      209.22      9.58 o 
   4  12   6      186.46      196.45      3.44 o 
   6  12   6       54.64       51.33      2.79 o 
   8  12   6       64.10       67.84      3.92 o 
  -9  13   6       28.06       24.91      3.95 o 
  -7  13   6      375.02      384.38      8.59 o 
  -5  13   6      171.92      175.57      3.42 o 
  -3  13   6       95.45       82.22      3.61 o 
  -1  13   6       54.08       63.24      5.63 o 
   1  13   6       97.68       98.76      5.43 o 
   3  13   6      235.43      198.45     22.12 o 
   5  13   6      421.79      413.07      8.68 o 
   7  13   6       15.31       15.96      2.63 o 
  -8  14   6      111.16      128.95      4.04 o 
  -6  14   6       59.23       57.12      2.96 o 
  -4  14   6        6.40        5.19      1.74 o 
  -2  14   6        7.91        6.82      3.71 o 
   0  14   6       25.23       20.64      4.25 o 
   2  14   6      135.48      122.52      7.66 o 
   4  14   6      115.08      109.22      7.22 o 
   6  14   6      258.61      242.59      7.07 o 
  -7  15   6      188.31      214.28      4.90 o 
  -5  15   6       25.68       18.11      4.02 o 
  -3  15   6       79.19       89.11      4.80 o 
  -1  15   6       11.20        4.78      5.35 o 
   1  15   6      348.53      360.44      8.99 o 
   3  15   6       78.52       88.22      7.28 o 
  -4  16   6       57.94       65.84      6.32 o 
  -2  16   6       22.61       14.00     15.29 o 
   0  16   6      250.33      257.89      8.33 o 
 -15   1   7      283.22      283.44      6.04 o 
 -13   1   7       99.70       94.21      3.70 o 
 -11   1   7      160.82      150.29      3.66 o 
  -9   1   7       86.40       62.21      2.26 o 
  -7   1   7      255.26      223.79      3.33 o 
  -5   1   7      101.72      114.13      2.04 o 
  -3   1   7      290.89      308.71      2.45 o 
  -1   1   7      349.82      372.96      2.52 o 
   1   1   7     1171.30     1200.72      6.77 o 
   3   1   7      549.03      544.02      4.09 o 
   5   1   7      172.39      170.71      1.91 o 
   7   1   7      132.40      135.40      2.66 o 
   9   1   7      212.33      198.25      2.67 o 
  11   1   7       29.97       25.95      2.14 o 
 -14   2   7       88.08       96.23      3.86 o 
 -12   2   7       62.59       56.99      2.89 o 
 -10   2   7      420.73      383.63      4.92 o 
  -8   2   7       48.89       60.07      2.72 o 
  -6   2   7       31.29       34.37      1.65 o 
  -4   2   7       61.67       69.99      1.58 o 
  -2   2   7        1.10        2.04      0.69 o 
   0   2   7      302.98      299.19      2.19 o 
   2   2   7        0.78        0.59      0.50 o 
   4   2   7      129.27      129.25      1.56 o 
   6   2   7      256.55      260.32      2.39 o 
   8   2   7      365.03      348.13      3.49 o 
  10   2   7      448.05      421.22      4.02 o 
  12   2   7      274.76      255.94      4.85 o 
 -15   3   7      102.50      105.13      4.80 o 
 -13   3   7      156.50      159.89      4.37 o 
 -11   3   7      197.03      182.38      4.26 o 
  -9   3   7       36.81       36.26      3.44 o 
  -7   3   7      114.83      122.05      2.98 o 
  -5   3   7       42.32       42.88      1.81 o 
  -3   3   7      187.91      187.61      2.09 o 
  -1   3   7       75.80       83.36      1.14 o 
   1   3   7      409.18      401.45      4.56 o 
   3   3   7      105.19      101.90      1.97 o 
   5   3   7      589.55      576.81      6.34 o 
   7   3   7      436.47      421.76      3.29 o 
   9   3   7       84.15       75.11      1.88 o 
  11   3   7       72.20       58.63      3.45 o 
 -14   4   7       68.65       69.28      3.91 o 
 -12   4   7       59.84       63.14      3.50 o 
 -10   4   7      181.10      176.07      5.00 o 
  -8   4   7      324.09      318.22      4.56 o 
  -6   4   7      612.34      585.89      4.98 o 
  -4   4   7     1750.91     1691.08     10.03 o 
  -2   4   7      312.53      295.79      2.03 o 
   0   4   7      896.85      904.05      7.84 o 
   2   4   7      250.29      244.52      3.15 o 
   4   4   7     1336.61     1310.86      9.11 o 
   6   4   7      175.86      164.23      3.89 o 
   8   4   7       22.09       22.40      1.41 o 
  10   4   7      199.08      194.40      4.65 o 
 -15   5   7       10.79       10.17      4.22 o 
 -13   5   7        1.60        1.34      2.27 o 
 -11   5   7       46.97       52.26      3.12 o 
  -9   5   7       74.12       76.74      3.07 o 
  -7   5   7      413.00      431.17      3.90 o 
  -5   5   7      234.69      231.42      2.26 o 
  -3   5   7     1669.52     1690.01      9.56 o 
  -1   5   7      853.97      837.15      7.39 o 
   1   5   7      155.29      146.82      3.02 o 
   3   5   7       32.87       36.14      2.04 o 
   5   5   7      181.28      196.00      3.94 o 
   7   5   7      137.88      132.94      3.69 o 
   9   5   7       23.97       28.26      2.68 o 
  11   5   7       93.15      114.91      4.87 o 
 -14   6   7      136.86      137.16      5.40 o 
 -12   6   7       37.24       26.76      8.35 o 
 -10   6   7      100.45       94.08      3.37 o 
  -8   6   7      379.03      379.07      4.80 o 
  -6   6   7      123.13      122.29      1.95 o 
  -4   6   7     1447.93     1454.21      7.65 o 
  -2   6   7      972.51      964.25      7.21 o 
   0   6   7     2120.20     2087.14     21.16 o 
   2   6   7      443.61      442.29      5.59 o 
   4   6   7      829.99      809.39      7.18 o 
   6   6   7      232.91      217.25      3.76 o 
   8   6   7      129.62      136.02      3.62 o 
  10   6   7       72.70       71.44      3.90 o 
 -13   7   7       19.02       13.64      5.04 o 
 -11   7   7       29.46       30.19      2.98 o 
  -9   7   7       57.58       52.34      5.54 o 
  -7   7   7      118.13      110.49      2.38 o 
  -5   7   7        1.23        1.23      0.78 o 
  -3   7   7     1973.05     1966.52     10.81 o 
  -1   7   7     4369.95     4482.63     64.61 o 
   1   7   7      761.06      747.22     10.22 o 
   3   7   7     1086.60     1094.64     10.12 o 
   5   7   7      105.62      111.49      2.95 o 
   7   7   7      575.35      567.54      6.60 o 
   9   7   7      112.35      123.94      4.79 o 
 -12   8   7       28.22       25.40      8.82 o 
 -10   8   7      177.85      173.99      4.20 o 
  -8   8   7        3.26        4.63      1.31 o 
  -6   8   7      229.21      224.45      3.10 o 
  -4   8   7      676.04      670.16      4.77 o 
  -2   8   7      130.15      130.64      5.22 o 
   0   8   7        6.69        4.55      2.90 o 
   2   8   7       63.15       71.98      3.37 o 
   4   8   7      180.37      184.04      7.40 o 
   6   8   7      156.45      155.93      4.00 o 
   8   8   7       28.45       23.30      3.82 o 
  10   8   7        7.86        6.46      2.60 o 
 -13   9   7      282.32      324.92      6.79 o 
 -11   9   7      517.40      566.81      7.71 o 
  -9   9   7       24.25       30.72      2.65 o 
  -7   9   7      230.48      222.86      3.71 o 
  -5   9   7       14.36       15.07      1.48 o 
  -3   9   7      387.73      403.18      6.85 o 
  -1   9   7      291.20      282.37      6.80 o 
   1   9   7       65.12       58.03     10.30 o 
   3   9   7       82.02       79.98      2.64 o 
   5   9   7       58.03       57.62      2.74 o 
   7   9   7       29.34       26.91      3.78 o 
   9   9   7       42.75       40.73      3.59 o 
 -12  10   7       34.25       14.72      7.49 o 
 -10  10   7       78.32       79.11      3.33 o 
  -8  10   7      509.93      493.38      6.02 o 
  -6  10   7       49.72       46.89      1.91 o 
  -4  10   7       54.15       48.62      1.79 o 
  -2  10   7       87.61       82.79      5.25 o 
   0  10   7      195.45      206.21      6.48 o 
   2  10   7       68.09       77.02      2.96 o 
   4  10   7      149.40      154.98      3.86 o 
   6  10   7       52.79       49.74      8.51 o 
   8  10   7      134.73      138.13      3.88 o 
 -11  11   7       20.82       29.74      3.05 o 
  -9  11   7        8.91        6.73      2.22 o 
  -7  11   7       92.05       87.06      2.63 o 
  -5  11   7       34.34       32.41      1.52 o 
  -3  11   7       85.77       80.43      4.39 o 
  -1  11   7      300.62      309.63      7.78 o 
   1  11   7       17.61       18.10      4.03 o 
   3  11   7       18.79       13.59      1.83 o 
   5  11   7      345.33      338.55      5.69 o 
   7  11   7       89.00       89.60      3.59 o 
 -10  12   7       72.42       92.79      3.67 o 
  -8  12   7       61.13       74.04      4.13 o 
  -6  12   7       22.98       33.80      2.27 o 
  -4  12   7       95.72      102.19      4.63 o 
  -2  12   7      278.44      271.59      7.77 o 
   0  12   7      321.42      322.32      8.14 o 
   2  12   7      222.48      219.64      7.29 o 
   4  12   7      203.66      211.07      7.94 o 
   6  12   7      233.16      240.56      7.00 o 
  -7  13   7       24.52       27.10      4.62 o 
  -5  13   7       47.01       46.62      4.25 o 
  -3  13   7       23.27       27.53      3.70 o 
  -1  13   7       33.65       31.08      4.80 o 
   1  13   7       21.09       21.86      4.61 o 
   3  13   7      130.07      117.76      6.46 o 
   5  13   7       91.41       82.59      5.55 o 
  -6  14   7       30.26       30.94      4.93 o 
  -4  14   7      144.75      159.96      5.77 o 
  -2  14   7      143.53      153.77      7.13 o 
   0  14   7      293.42      309.59      8.75 o 
   2  14   7       77.56       78.41      6.06 o 
  -3  15   7       63.60       77.61      5.03 o 
  -1  15   7       39.53       40.00     11.71 o 
 -14   0   8      147.38      147.50      6.62 o 
 -12   0   8      124.96      118.55      5.95 o 
 -10   0   8       17.71       14.50      2.79 o 
  -8   0   8      282.44      241.60      7.00 o 
  -6   0   8      431.21      345.85      7.87 o 
  -4   0   8      187.35      175.87      3.14 o 
  -2   0   8      212.19      198.66      2.75 o 
   0   0   8      513.26      523.03      8.55 o 
   2   0   8      305.74      317.86      3.57 o 
   4   0   8     1654.33     1672.75     13.43 o 
   6   0   8       99.81       92.48      2.72 o 
   8   0   8      165.95      163.23      3.34 o 
  10   0   8       31.54       24.00      4.41 o 
 -13   1   8       36.29       45.53      3.25 o 
 -11   1   8       38.99       32.49      2.61 o 
  -9   1   8      368.77      361.15      5.03 o 
  -7   1   8      279.91      276.65      3.96 o 
  -5   1   8       64.06       59.58      1.69 o 
  -3   1   8      179.26      178.92      1.92 o 
  -1   1   8       15.78       13.38      1.09 o 
   1   1   8       62.42       66.83      1.26 o 
   3   1   8       11.86       10.91      0.80 o 
   5   1   8       18.64       15.99      1.15 o 
   7   1   8       70.77       67.45      1.71 o 
   9   1   8      211.77      196.46      3.16 o 
 -14   2   8      123.71      139.24      6.36 o 
 -12   2   8       64.43       72.52      4.14 o 
 -10   2   8      120.59      123.66      4.40 o 
  -8   2   8      103.03       80.55      2.65 o 
  -6   2   8      191.97      168.11      2.85 o 
  -4   2   8      313.49      317.89      2.64 o 
  -2   2   8      208.47      216.15      2.25 o 
   0   2   8        7.34        8.44      0.58 o 
   2   2   8       61.63       59.05      0.83 o 
   4   2   8      438.72      417.26      3.64 o 
   6   2   8       46.26       47.35      1.75 o 
   8   2   8      117.58      127.08      3.23 o 
  10   2   8       51.87       49.03      3.28 o 
 -13   3   8       30.16       45.65      4.02 o 
 -11   3   8      242.74      263.63      5.01 o 
  -9   3   8      300.56      272.53      4.82 o 
  -7   3   8      352.84      318.21      3.89 o 
  -5   3   8       60.54       69.11      2.05 o 
  -3   3   8       54.73       46.05      1.26 o 
  -1   3   8       30.08       23.97      0.71 o 
   1   3   8      200.03      201.30      3.91 o 
   3   3   8      329.82      339.41      4.38 o 
   5   3   8       32.78       35.74      2.13 o 
   7   3   8       52.04       55.44      2.57 o 
   9   3   8        0.84        1.29      1.78 o 
 -14   4   8       45.49       40.55      4.27 o 
 -12   4   8       36.42       33.02      3.63 o 
 -10   4   8       39.92       38.47      3.08 o 
  -8   4   8       10.05        8.59      1.49 o 
  -6   4   8      653.21      664.70      5.14 o 
  -4   4   8      339.67      323.83      3.02 o 
  -2   4   8       14.26       13.68      0.61 o 
   0   4   8      546.14      561.15      5.99 o 
   2   4   8      456.61      434.29      4.90 o 
   4   4   8       47.86       49.12      3.04 o 
   6   4   8       15.49       16.78      1.94 o 
   8   4   8       75.63       67.10      3.50 o 
  10   4   8      147.69      159.02      4.29 o 
 -13   5   8       63.80       69.43      3.97 o 
 -11   5   8       49.07       59.37      3.27 o 
  -9   5   8       35.36       39.53      2.45 o 
  -7   5   8       27.19       28.02      1.45 o 
  -5   5   8      631.81      624.99      5.57 o 
  -3   5   8      878.06      917.11      4.79 o 
  -1   5   8      374.87      389.66      4.38 o 
   1   5   8      213.43      198.70      3.72 o 
   3   5   8     1817.71     1827.27     18.23 o 
   5   5   8      446.62      436.47      4.85 o 
   7   5   8      667.84      677.53      6.91 o 
   9   5   8       84.10       89.32      3.91 o 
 -12   6   8       15.78        9.16      4.91 o 
 -10   6   8      108.78      102.37      3.45 o 
  -8   6   8      177.29      170.12      2.90 o 
  -6   6   8       31.47       33.84      1.40 o 
  -4   6   8      443.76      452.76      3.84 o 
  -2   6   8     1135.43     1129.59      9.62 o 
   0   6   8     1226.60     1222.23     14.40 o 
   2   6   8      648.01      652.52      7.20 o 
   4   6   8      430.20      419.95      5.67 o 
   6   6   8      205.19      212.59      3.83 o 
   8   6   8      290.80      286.84      4.70 o 
 -11   7   8       53.15       55.93      3.33 o 
  -9   7   8      100.74       94.63      3.40 o 
  -7   7   8      140.46      133.12      2.39 o 
  -5   7   8       23.08       22.64      1.59 o 
  -3   7   8      288.88      288.33      3.50 o 
  -1   7   8      235.05      243.26      6.37 o 
   1   7   8      341.45      341.05      8.36 o 
   3   7   8      583.12      577.68      7.55 o 
   5   7   8       28.54       32.67      2.58 o 
   7   7   8       73.12       69.58      3.37 o 
 -12   8   8       12.09       12.27      4.90 o 
 -10   8   8       36.27       35.22      2.85 o 
  -8   8   8      429.28      411.64      4.98 o 
  -6   8   8      149.46      149.73      2.73 o 
  -4   8   8      219.61      229.52      6.43 o 
  -2   8   8      397.93      388.46      6.20 o 
   0   8   8      322.68      339.01      8.68 o 
   2   8   8       94.33       87.53      8.77 o 
   4   8   8      330.52      342.91      6.29 o 
   6   8   8      321.05      316.22      5.51 o 
   8   8   8      220.89      247.23      5.31 o 
 -11   9   8       34.66       15.22      7.85 o 
  -9   9   8      279.05      276.68      4.73 o 
  -7   9   8       31.30       25.59      1.77 o 
  -5   9   8       29.57       30.58      1.39 o 
  -3   9   8       57.06       59.29      4.03 o 
  -1   9   8       49.76       52.23      4.69 o 
   1   9   8       38.19       45.16      4.58 o 
   3   9   8       41.19       39.16     12.25 o 
   5   9   8       44.41       50.79      3.39 o 
   7   9   8       19.19       12.47      2.92 o 
 -10  10   8       81.14       96.09      6.67 o 
  -8  10   8      190.34      186.76      4.47 o 
  -6  10   8       36.06       31.78      3.75 o 
  -4  10   8      250.37      261.22      5.86 o 
  -2  10   8       38.90       41.90      3.89 o 
   0  10   8        9.18        7.01      6.47 o 
   2  10   8       77.74       78.59      5.39 o 
   4  10   8       29.18       31.26      8.86 o 
   6  10   8       42.25       36.25      8.05 o 
  -9  11   8      161.40      168.25      7.67 o 
  -7  11   8       83.99       92.69      5.47 o 
  -5  11   8       31.90       40.86      3.98 o 
  -3  11   8       47.08       53.63      4.47 o 
  -1  11   8      244.18      254.16      8.91 o 
   1  11   8       78.60       82.58      6.96 o 
   3  11   8       12.38        8.67      8.37 o 
   5  11   8       26.55       22.23      8.10 o 
  -8  12   8        4.69        3.40      3.31 o 
  -6  12   8       41.61       44.36      5.64 o 
  -4  12   8       24.30       19.99      3.73 o 
  -2  12   8       46.50       57.03      4.33 o 
   0  12   8       50.18       46.05      6.15 o 
   2  12   8      109.73      113.66      6.55 o 
   4  12   8       26.85       36.51      7.15 o 
  -5  13   8      174.61      222.11      7.19 o 
  -3  13   8       75.18      105.16      5.26 o 
  -1  13   8       33.07       34.24      5.37 o 
   1  13   8       37.77       33.26      6.23 o 
 -13   1   9       23.06       23.31      3.61 o 
 -11   1   9       25.19       26.55      4.56 o 
  -9   1   9      127.29      120.82      6.36 o 
  -7   1   9       15.69       16.23      2.36 o 
  -5   1   9      496.24      444.65      3.87 o 
  -3   1   9      308.31      268.02      2.71 o 
  -1   1   9       43.29       34.20      1.11 o 
   1   1   9       42.97       44.79      1.05 o 
   3   1   9      492.43      460.93     11.24 o 
   5   1   9      107.00       93.83      3.48 o 
   7   1   9       35.81       27.98      4.74 o 
 -12   2   9       63.21       74.12      4.59 o 
 -10   2   9        0.99       -0.20      2.02 o 
  -8   2   9      136.64      138.91      3.25 o 
  -6   2   9       48.44       30.72      2.05 o 
  -4   2   9      149.22      160.89      2.11 o 
  -2   2   9      187.60      172.13      2.56 o 
   0   2   9      165.79      155.54      2.82 o 
   2   2   9      127.09      123.21      2.51 o 
   4   2   9      120.36      122.29      3.21 o 
   6   2   9       77.02       76.33      3.70 o 
   8   2   9       58.48       53.81      8.89 o 
 -11   3   9      186.45      180.57      4.47 o 
  -9   3   9       12.19        9.64      2.29 o 
  -7   3   9      128.83      130.67      2.56 o 
  -5   3   9      154.79      150.38      2.09 o 
  -3   3   9       94.91       99.56      1.58 o 
  -1   3   9       37.49       36.55      2.05 o 
   1   3   9       68.22       77.19      3.02 o 
   3   3   9       16.31       15.82      2.28 o 
   5   3   9      174.95      169.38      4.16 o 
   7   3   9       30.79       27.96      2.52 o 
 -12   4   9      175.28      218.70      5.16 o 
 -10   4   9      107.57      120.43      4.94 o 
  -8   4   9        1.02        0.45      1.38 o 
  -6   4   9       43.16       48.90      2.03 o 
  -4   4   9      794.48      774.53      5.48 o 
  -2   4   9       61.02       62.37      2.24 o 
   0   4   9       15.01       11.95      1.87 o 
   2   4   9       79.59       77.06      3.09 o 
   4   4   9       31.48       33.14      3.14 o 
   6   4   9       63.83       57.88      4.04 o 
   8   4   9       95.76       93.99      3.49 o 
 -11   5   9      174.28      173.76      4.46 o 
  -9   5   9        5.81        3.61      1.55 o 
  -7   5   9       31.78       32.44      2.40 o 
  -5   5   9      214.53      220.77      4.16 o 
  -3   5   9      277.61      282.03      4.07 o 
  -1   5   9      559.38      583.93      5.66 o 
   1   5   9      276.53      273.95      4.66 o 
   3   5   9       40.92       41.21      3.91 o 
   5   5   9      332.07      347.39      6.02 o 
   7   5   9      160.36      168.70      3.86 o 
 -10   6   9       42.33       50.52      2.95 o 
  -8   6   9       80.91       89.07      2.20 o 
  -6   6   9      364.53      379.06      8.55 o 
  -4   6   9      280.58      278.31      4.31 o 
  -2   6   9      469.43      486.09      5.16 o 
   0   6   9       69.01       72.99      5.52 o 
   2   6   9      387.84      397.66      9.44 o 
   4   6   9       22.08       20.47      3.00 o 
   6   6   9       92.15       88.29      3.85 o 
 -11   7   9      417.41      424.37      6.59 o 
  -9   7   9      229.19      223.25      4.24 o 
  -7   7   9        5.53        6.50      3.06 o 
  -5   7   9       48.76       54.31      3.89 o 
  -3   7   9       18.27       16.55      2.66 o 
  -1   7   9      909.50      919.40     11.62 o 
   1   7   9     1065.76     1086.32     16.21 o 
   3   7   9      100.10      101.92      8.28 o 
   5   7   9       49.59       39.56     11.68 o 
 -10   8   9      107.07      119.78      4.40 o 
  -8   8   9       71.72       71.80      4.42 o 
  -6   8   9      118.60      123.01      5.99 o 
  -4   8   9        3.31        3.75      2.52 o 
  -2   8   9       72.14       67.33      3.76 o 
   0   8   9       13.30       15.72      4.81 o 
   2   8   9        0.11        2.63      3.93 o 
   4   8   9       70.05       72.91      3.57 o 
  -9   9   9       14.95       18.71      4.73 o 
  -7   9   9      144.85      159.23      6.10 o 
  -5   9   9       42.83       44.69      3.83 o 
  -3   9   9       33.20       31.90     10.77 o 
  -1   9   9       20.64       15.94      7.17 o 
   1   9   9       41.44       32.35     20.97 o 
   3   9   9       87.99       92.05      8.44 o 
  -8  10   9      121.96      130.88      6.46 o 
  -6  10   9       11.99       12.30      3.45 o 
  -4  10   9        9.81        9.92      4.67 o 
  -2  10   9       97.31       96.42      4.60 o 
   0  10   9       89.60      104.05      6.24 o 
   2  10   9       62.01       57.64     34.84 o 
  -5  11   9        6.79        6.67      3.33 o 
  -3  11   9       39.72       36.47     12.02 o 
  -1  11   9       91.84       96.32      5.37 o 
   1  11   9        6.06        3.09      3.92 o 
 -10   0  10       42.12       39.66      5.38 o 
  -8   0  10       47.76       48.38      4.77 o 
  -6   0  10       62.35       61.74      3.00 o 
  -4   0  10      101.86      100.86      2.66 o 
  -2   0  10      136.23      140.69      2.69 o 
   0   0  10      184.81      187.60     10.60 o 
   2   0  10       61.41       61.06      5.93 o 
   4   0  10      248.95      240.29     13.60 o 
   6   0  10      679.18      666.32     16.66 o 
 -11   1  10       19.14       11.12      8.49 o 
  -9   1  10       16.45       18.05      3.06 o 
  -7   1  10      227.81      238.29      3.77 o 
  -5   1  10       90.63       89.08      2.03 o 
  -3   1  10        2.32        3.50      1.30 o 
  -1   1  10       14.71       12.70      2.70 o 
   1   1  10        5.58        4.13      1.49 o 
   3   1  10       47.23       41.36      4.74 o 
   5   1  10       15.39       19.38      3.95 o 
 -10   2  10      158.69      170.90      5.41 o 
  -8   2  10      163.45      152.87      5.06 o 
  -6   2  10       80.31       86.06      2.08 o 
  -4   2  10      425.79      424.74     12.96 o 
  -2   2  10      121.61      121.35      3.58 o 
   0   2  10       56.08       54.91      2.27 o 
   2   2  10      205.19      194.24      3.20 o 
   4   2  10       18.21        8.67     10.04 o 
  -9   3  10      126.62      163.31      4.71 o 
  -7   3  10       62.44       64.47      2.79 o 
  -5   3  10       23.02       21.55      4.56 o 
  -3   3  10      107.40      100.48      2.92 o 
  -1   3  10       11.43       10.86      2.09 o 
   1   3  10       50.74       53.91      2.31 o 
   3   3  10        9.28        6.36      2.23 o 
   5   3  10       40.70       42.66      4.54 o 
 -10   4  10      158.05      160.78      7.53 o 
  -8   4  10      100.57      109.60      4.36 o 
  -6   4  10      112.51      100.54      2.96 o 
  -4   4  10       99.12      109.03      3.57 o 
  -2   4  10      368.96      380.53      4.64 o 
   0   4  10       38.14       42.19      2.82 o 
   2   4  10       38.43       35.75      3.21 o 
   4   4  10       16.65       20.86      3.61 o 
  -9   5  10      305.01      335.08      9.22 o 
  -7   5  10      299.03      328.49      7.33 o 
  -5   5  10      202.97      225.36      4.54 o 
  -3   5  10      161.14      156.41      4.34 o 
  -1   5  10      266.85      265.12      4.44 o 
   1   5  10      665.53      674.48     15.05 o 
   3   5  10      401.71      404.29      8.29 o 
  -8   6  10      189.30      207.92      6.71 o 
  -6   6  10      129.70      149.25      8.59 o 
  -4   6  10      186.84      185.22      6.51 o 
  -2   6  10      132.96      135.24      3.83 o 
   0   6  10      364.45      359.94      6.71 o 
   2   6  10     1167.26     1214.58     17.67 o 
   4   6  10      317.61      314.68      9.66 o 
  -7   7  10      137.80      135.95      6.09 o 
  -5   7  10       17.21       16.03      3.44 o 
  -3   7  10       15.75       15.08      5.23 o 
  -1   7  10       44.63       47.64      3.54 o 
   1   7  10       28.62       29.70      5.19 o 
   3   7  10       94.15       99.23      5.79 o 
  -6   8  10      236.63      270.12      7.67 o 
  -4   8  10       46.47       38.25     12.31 o 
  -2   8  10       13.83        9.58      3.96 o 
   0   8  10      311.66      334.08      9.06 o 
   2   8  10       53.94       35.83     26.45 o 
  -5   9  10       18.12       30.13      4.30 o 
  -3   9  10       70.01       81.08      4.54 o 
  -1   9  10       73.93       59.47     17.10 o 
  -7   1  11       71.93       85.07      4.70 o 
  -5   1  11       18.90       12.60      2.94 o 
  -1   1  11       38.15       32.13      3.71 o 
   1   1  11      148.38      144.78      6.58 o 
  -6   2  11       44.84       45.95      9.18 o 
  -4   2  11       65.13       67.03      3.35 o 
  -2   2  11       27.87       -0.61      1.95 o 
   0   2  11       70.76       83.41      5.37 o 
   2   2  11       23.17       20.23      4.77 o 
  -7   3  11      224.12      225.79      6.47 o 
  -5   3  11        7.43       10.25      2.73 o 
  -3   3  11       47.23       46.61      2.95 o 
  -1   3  11      136.99      147.46      3.72 o 
   1   3  11      205.65      211.09      9.11 o 
  -6   4  11       44.26       61.70      5.06 o 
  -4   4  11       89.64       96.84      3.76 o 
  -2   4  11       75.10       89.05      3.19 o 
   0   4  11       29.39       29.43      3.39 o 
  -5   5  11      109.77      121.43      5.07 o 
  -3   5  11      147.13      147.76      7.10 o 
  -1   5  11       90.50       80.63      3.26 o 
                                                 
